# Supplementary material for: Poly[diaqua­(μ4-2,5-dicarb­oxy­benzene-1,4-dicarboxyl­ato-κ4 O 1:O 2:O 4:O 5)(μ2-2,5-dicarb­oxy­benzene-1,4-dicarboxyl­ato-κ2 O 1:O 4)bis­(1,10-phenanthroline-κ2 N,N′)dimanganese(II)]
Source: Acta Crystallogr Sect E Struct Rep Online. 2012 Aug 23;68(Pt 9):m1184–5. doi: 10.1107/S1600536812035441 (PMC3435605; doi:10.1107/S1600536812035441)
Supplement: Supplementary file 1 [file e-68-m1184-sup1.cif]

##############################################################################
#                                                                            #
# This CIF contains the data in a paper accepted for publication in          #
# Acta Crystallographica Section E. It conforms to the requirements of       #
# Notes for Authors for Acta Crystallographica Section E, and has been       #
# peer reviewed under the auspices of the IUCr Commission on Journals.       #
#                                                                            #
# Full details of the Crystallographic Information File format               #
# are given in the paper "The Crystallographic Information File (CIF):       #
# a New Standard Archive File for Crystallography" by S. R. Hall, F. H.      #
# Allen and I. D. Brown [Acta Cryst. (1991), A47, 655-685].                  #
#                                                                            #
# The current version of the core CIF dictionary is obtainable from          #
# ftp://ftp.iucr.org/pub/cif_core.dic.                                       #
#                                                                            #
# Software is freely available for graphical display of the structure(s)     #
# in this CIF. For information consult the CIF software page                 #
# http://www.iucr.org/resources/cif/software.                                #
#                                                                            #
# This file may be used for bona fide research purposes within the           #
# scientific community so long as proper attribution is given to the journal # 
# article from which it was obtained.                                        #
#                                                                            #
##############################################################################
data_global
_audit_creation_method     'from SHELXL97 CIF and IUCr SHELXL97-template'
_journal_date_recd_electronic     2012-06-12
_journal_date_accepted     2012-08-10
_journal_name_full     'Acta Crystallographica, Section E'
_journal_year     2012
_journal_volume     68
_journal_issue      9
_journal_page_first     m1184
_journal_page_last     m1185
_journal_paper_category     QM
_journal_paper_doi     10.1107/S1600536812035441
_journal_coeditor_code     ZQ2172
_publ_contact_author_name     'Dr. Kai-Long Zhong'
_publ_contact_author_address
;
Department of Applied Chemistry
Nanjing College of Chemical Technology
Nanjing 210048
People's Republic of China
;
_publ_contact_author_email     'zklong76@163.com'
_publ_contact_author_fax     '+86-025-58370621'
_publ_contact_author_phone     '+86-025-58371642'
_publ_section_title
;\
Poly[diaqua(\m~4~-2,5-dicarboxybenzene-1,4-dicarboxylato-\k^4^<i>O</i>^1^:\
<i>O</i>^2^:<i>O</i>^4^:<i>O</i>^5^)(\m~2~-2,5-dicarboxybenzene-1,4-\
dicarboxylato-\k^2^<i>O</i>^1^:<i>O</i>^4^)bis(1,10-phenanthroline-\
\k^2^<i>N</i>,<i>N</i>')dimanganese(II)]
;
loop_
    _publ_author_name
    _publ_author_address
    'Kai-Long Zhong'
;
Department of Applied Chemistry
Nanjing College of Chemical Technology
Nanjing 210048
People's Republic of China
;
data_I
_audit_creation_method     SHELXL-97
_chemical_name_systematic
;
Poly[diaqua(\m~4~-2,5-dicarboxybenzene-1,4-dicarboxylato-\k^4^<i>O</i>^1^:
<i>O</i>^2^:<i>O</i>^4^:<i>O</i>^5^)(\m~2~-2,5-dicarboxybenzene-1,4-
dicarboxylato-\k^2^<i>O</i>^1^:<i>O</i>^4^)bis(1,10-phenanthroline-
\k^2^<i>N</i>,<i>N</i>')dimanganese(II)]
;
_chemical_name_common     ?
_chemical_formula_moiety     'C44 H28 Mn2 N4 O18'
_chemical_formula_sum     'C44 H28 Mn2 N4 O18'
_chemical_formula_iupac     '[Mn2 (C10 H4 O8)2 (C12 H8 N2)2 (H2 O)2]'
_chemical_formula_weight     1010.58
_chemical_melting_point     ?
_symmetry_cell_setting     triclinic
_symmetry_space_group_name_H-M     'P -1'
_symmetry_space_group_name_Hall     '-P 1'
loop_
    _symmetry_equiv_pos_as_xyz
    'x, y, z'
    '-x, -y, -z'
_cell_length_a     9.880(2)
_cell_length_b     10.246(2)
_cell_length_c     11.272(2)
_cell_angle_alpha     86.29(3)
_cell_angle_beta     71.82(3)
_cell_angle_gamma     65.32(3)
_cell_volume     982.2(5)
_cell_formula_units_Z     1
_cell_measurement_reflns_used     4733
_cell_measurement_theta_min     3.4959
_cell_measurement_theta_max     27.4894
_cell_measurement_temperature     223.15
_exptl_crystal_description     prism
_exptl_crystal_colour     'pale yellow'
_exptl_crystal_size_max     0.50
_exptl_crystal_size_mid     0.50
_exptl_crystal_size_min     0.30
_exptl_crystal_density_diffrn     1.708
_exptl_crystal_density_meas     ?
_exptl_crystal_density_method     'not measured'
_exptl_crystal_F_000     514
_exptl_absorpt_coefficient_mu     0.736
_exptl_absorpt_correction_type     multi-scan
_exptl_absorpt_process_details     '(<i>REQAB</i>: Jacobson, 1998)'
_exptl_absorpt_correction_T_min     0.710
_exptl_absorpt_correction_T_max     0.810
_exptl_special_details     ?
_diffrn_ambient_temperature     223.15
_diffrn_radiation_type     MoK\a
_diffrn_radiation_wavelength     0.71073
_diffrn_radiation_source     'fine-focus sealed tube'
_diffrn_radiation_monochromator     'Graphite Monochromator'
_diffrn_measurement_device_type     'Rigaku Mercury CCD'
_diffrn_measurement_method     '\w scans'
_diffrn_detector_area_resol_mean     28.5714
_diffrn_reflns_number     9376
_diffrn_reflns_av_R_equivalents     0.0250
_diffrn_reflns_av_sigmaI/netI     0.0375
_diffrn_reflns_theta_min     3.46
_diffrn_reflns_theta_max     27.49
_diffrn_reflns_theta_full     27.49
_diffrn_measured_fraction_theta_max     0.976
_diffrn_measured_fraction_theta_full     0.976
_diffrn_reflns_limit_h_min     -11
_diffrn_reflns_limit_h_max     12
_diffrn_reflns_limit_k_min     -12
_diffrn_reflns_limit_k_max     13
_diffrn_reflns_limit_l_min     -13
_diffrn_reflns_limit_l_max     14
_diffrn_standards_number     0
_diffrn_standards_interval_count     .
_diffrn_standards_interval_time     .
_diffrn_standards_decay_%     ?
_refine_special_details
;
Refinement of <i>F</i>^2^ against ALL reflections. The weighted <i>R</i>-factor
<i>wR</i> and goodness of fit <i>S</i> are based on <i>F</i>^2^, conventional
<i>R</i>-factors <i>R</i> are based on <i>F</i>, with <i>F</i> set to zero for
negative <i>F</i>^2^. The threshold expression of <i>F</i>^2^ >
\s(<i>F</i>^2^) is used only for calculating <i>R</i>-factors(gt) <i>etc</i>.
and is not relevant to the choice of reflections for refinement.
<i>R</i>-factors based on <i>F</i>^2^ are statistically about twice as large
as those based on <i>F</i>, and <i>R</i>- factors based on ALL data will be
even larger.
;
_reflns_number_total     4403
_reflns_number_gt     3757
_reflns_threshold_expression     I>2\s(I)
_refine_ls_structure_factor_coef     Fsqd
_refine_ls_matrix_type     full
_refine_ls_R_factor_all     0.0379
_refine_ls_R_factor_gt     0.0308
_refine_ls_wR_factor_gt     0.0787
_refine_ls_wR_factor_ref     0.0813
_refine_ls_goodness_of_fit_ref     1.049
_refine_ls_restrained_S_all     1.049
_refine_ls_number_reflns     4403
_refine_ls_number_parameters     315
_refine_ls_number_restraints     0
_refine_ls_hydrogen_treatment     mixed
_refine_ls_weighting_scheme     calc
_refine_ls_weighting_details
                      'w=1/[\s^2^(Fo^2^)+(0.0441P)^2^] where P=(Fo^2^+2Fc^2^)/3'
_atom_sites_solution_hydrogens     geom
_atom_sites_solution_primary     direct
_atom_sites_solution_secondary     difmap
_refine_ls_shift/su_max     0.000
_refine_ls_shift/su_mean     0.000
_refine_diff_density_max     0.417
_refine_diff_density_min     -0.454
_refine_ls_extinction_method     none
_refine_ls_extinction_coef     ?
loop_
    _atom_type_symbol
    _atom_type_description
    _atom_type_scat_dispersion_real
    _atom_type_scat_dispersion_imag
    _atom_type_scat_source
    'C' 'C' 0.0033 0.0016
                         'International Tables Vol C Tables 4.2.6.8 and 6.1.1.4'
    'H' 'H' 0.0000 0.0000
                         'International Tables Vol C Tables 4.2.6.8 and 6.1.1.4'
    'Mn' 'Mn' 0.3368 0.7283
                         'International Tables Vol C Tables 4.2.6.8 and 6.1.1.4'
    'N' 'N' 0.0061 0.0033
                         'International Tables Vol C Tables 4.2.6.8 and 6.1.1.4'
    'O' 'O' 0.0106 0.0060
                         'International Tables Vol C Tables 4.2.6.8 and 6.1.1.4'
    'Q' 'Q' 0.0033 0.0016
                         'International Tables Vol C Tables 4.2.6.8 and 6.1.1.4'
    'S' 'S' 0.1246 0.1234
                         'International Tables Vol C Tables 4.2.6.8 and 6.1.1.4'
_computing_data_collection     'CrystalClear (Rigaku, 2007)'
_computing_cell_refinement     'CrystalClear (Rigaku, 2007)'
_computing_data_reduction     'CrystalClear (Rigaku, 2007)'
_computing_structure_solution     'SHELXS97 (Sheldrick, 2008)'
_computing_structure_refinement     'SHELXL97 (Sheldrick, 2008)'
_computing_molecular_graphics     'XP in SHELXTL (Sheldrick, 2008)'
_computing_publication_material     'SHELXTL (Sheldrick, 2008)'
loop_
    _atom_site_type_symbol
    _atom_site_label
    _atom_site_fract_x
    _atom_site_fract_y
    _atom_site_fract_z
    _atom_site_U_iso_or_equiv
    _atom_site_adp_type
    _atom_site_calc_flag
    _atom_site_refinement_flags
    _atom_site_occupancy
    _atom_site_symmetry_multiplicity
    _atom_site_disorder_assembly
    _atom_site_disorder_group
    Mn Mn1 0.03585(3) 0.13877(2) 0.76264(2) 0.01653(9) Uani d . 1 1 . .
    O O1 -0.07365(14) 0.18231(12) 0.61328(10) 0.0203(2) Uani d . 1 1 . .
    O O1W 0.19967(17) -0.06467(13) 0.65855(13) 0.0287(3) Uani d . 1 1 . .
    H H1WB 0.235(3) -0.112(2) 0.709(2) 0.048(7) Uiso d . 1 1 . .
    H H1WA 0.191(3) -0.113(2) 0.610(2) 0.051(7) Uiso d . 1 1 . .
    O O2 -0.20089(15) 0.27574(12) 0.47561(11) 0.0251(3) Uani d . 1 1 . .
    O O3 -0.36828(15) 0.48967(13) 0.70890(11) 0.0289(3) Uani d . 1 1 . .
    O O4 -0.38216(15) 0.71264(12) 0.71302(12) 0.0344(3) Uani d . 1 1 . .
    H H4 -0.4697 0.7305 0.7625 0.052 Uiso calc R 1 1 . .
    O O5 -0.16064(13) -0.06578(11) 1.09959(10) 0.0196(2) Uani d . 1 1 . .
    O O6 -0.32453(13) 0.16588(11) 1.15378(10) 0.0201(2) Uani d . 1 1 . .
    O O7 -0.15899(14) 0.08266(12) 0.86097(10) 0.0230(3) Uani d . 1 1 . .
    O O8 -0.24706(16) 0.05474(14) 0.70863(10) 0.0302(3) Uani d . 1 1 . .
    H H8 -0.1745 0.0730 0.6647 0.045 Uiso calc R 1 1 . .
    N N1 -0.10378(17) 0.35804(14) 0.86211(12) 0.0201(3) Uani d . 1 1 . .
    N N2 0.19008(17) 0.25423(14) 0.69255(12) 0.0200(3) Uani d . 1 1 . .
    C C1 -0.2460(2) 0.40702(19) 0.94468(16) 0.0277(4) Uani d . 1 1 . .
    H H1A -0.2977 0.3468 0.9626 0.033 Uiso calc R 1 1 . .
    C C2 -0.3227(3) 0.5448(2) 1.00651(18) 0.0380(5) Uani d . 1 1 . .
    H H2A -0.4231 0.5759 1.0636 0.046 Uiso calc R 1 1 . .
    C C3 -0.2453(3) 0.63274(19) 0.98044(18) 0.0389(5) Uani d . 1 1 . .
    H H3A -0.2940 0.7250 1.0199 0.047 Uiso calc R 1 1 . .
    C C4 -0.0943(2) 0.58473(18) 0.89512(16) 0.0298(4) Uani d . 1 1 . .
    C C5 -0.0026(3) 0.6674(2) 0.86821(19) 0.0396(5) Uani d . 1 1 . .
    H H5A -0.0461 0.7597 0.9068 0.048 Uiso calc R 1 1 . .
    C C6 0.1431(3) 0.6146(2) 0.78925(19) 0.0394(5) Uani d . 1 1 . .
    H H6A 0.1996 0.6706 0.7747 0.047 Uiso calc R 1 1 . .
    C C7 0.2162(2) 0.4723(2) 0.72534(16) 0.0298(4) Uani d . 1 1 . .
    C C8 0.3693(3) 0.4120(2) 0.64430(18) 0.0376(5) Uani d . 1 1 . .
    H H8A 0.4301 0.4641 0.6276 0.045 Uiso calc R 1 1 . .
    C C9 0.4304(2) 0.2758(2) 0.58920(19) 0.0386(5) Uani d . 1 1 . .
    H H9A 0.5329 0.2340 0.5354 0.046 Uiso calc R 1 1 . .
    C C10 0.3351(2) 0.2004(2) 0.61544(17) 0.0289(4) Uani d . 1 1 . .
    H H10A 0.3762 0.1085 0.5768 0.035 Uiso calc R 1 1 . .
    C C11 0.1296(2) 0.38922(17) 0.74896(15) 0.0211(4) Uani d . 1 1 . .
    C C12 -0.0266(2) 0.44510(17) 0.83610(15) 0.0212(4) Uani d . 1 1 . .
    C C13 0.08667(19) 0.36364(16) 0.44035(14) 0.0169(3) Uani d . 1 1 . .
    H H13A 0.1458 0.2719 0.3997 0.020 Uiso calc R 1 1 . .
    C C14 -0.06214(19) 0.39624(16) 0.52328(13) 0.0152(3) Uani d . 1 1 . .
    C C15 -0.15027(19) 0.53453(16) 0.58379(14) 0.0161(3) Uani d . 1 1 . .
    C C16 -0.39312(18) 0.02498(15) 1.04387(13) 0.0144(3) Uani d . 1 1 . .
    C C17 -0.37723(18) 0.02458(15) 0.91572(14) 0.0149(3) Uani d . 1 1 . .
    C C18 -0.48391(18) -0.00020(15) 0.87421(13) 0.0156(3) Uani d . 1 1 . .
    H H16A -0.4723 -0.0001 0.7891 0.019 Uiso calc R 1 1 . .
    C C19 -0.12121(19) 0.27874(16) 0.53878(13) 0.0159(3) Uani d . 1 1 . .
    C C20 -0.3108(2) 0.57403(17) 0.67429(14) 0.0190(3) Uani d . 1 1 . .
    C C21 -0.28096(18) 0.04445(16) 1.10044(13) 0.0149(3) Uani d . 1 1 . .
    C C22 -0.25052(19) 0.05606(16) 0.82447(14) 0.0168(3) Uani d . 1 1 . .
loop_
    _atom_site_aniso_label
    _atom_site_aniso_U_11
    _atom_site_aniso_U_22
    _atom_site_aniso_U_33
    _atom_site_aniso_U_12
    _atom_site_aniso_U_13
    _atom_site_aniso_U_23
    Mn1 0.01545(15) 0.01648(14) 0.02046(14) -0.00844(11) -0.00689(10) 0.00152(9)
    O1 0.0245(7) 0.0232(6) 0.0220(6) -0.0159(5) -0.0120(5) 0.0094(5)
    O1W 0.0373(9) 0.0203(6) 0.0300(7) -0.0062(6) -0.0199(6) -0.0032(6)
    O2 0.0358(8) 0.0259(6) 0.0276(6) -0.0192(6) -0.0205(6) 0.0070(5)
    O3 0.0233(7) 0.0290(6) 0.0343(7) -0.0167(6) 0.0000(6) -0.0006(5)
    O4 0.0216(7) 0.0234(6) 0.0446(8) -0.0094(6) 0.0095(6) -0.0094(6)
    O5 0.0162(6) 0.0204(6) 0.0216(6) -0.0043(5) -0.0095(5) -0.0006(4)
    O6 0.0176(6) 0.0187(6) 0.0255(6) -0.0074(5) -0.0079(5) -0.0029(5)
    O7 0.0228(7) 0.0365(7) 0.0204(6) -0.0216(6) -0.0092(5) 0.0078(5)
    O8 0.0372(8) 0.0556(8) 0.0172(6) -0.0376(7) -0.0102(5) 0.0109(5)
    N1 0.0202(8) 0.0203(7) 0.0195(7) -0.0068(6) -0.0082(6) 0.0016(5)
    N2 0.0200(8) 0.0213(7) 0.0218(7) -0.0109(6) -0.0079(6) 0.0041(5)
    C1 0.0222(10) 0.0311(9) 0.0241(8) -0.0055(8) -0.0072(7) -0.0014(7)
    C2 0.0318(12) 0.0358(11) 0.0286(10) 0.0032(9) -0.0086(9) -0.0069(8)
    C3 0.0505(14) 0.0212(9) 0.0299(10) 0.0043(9) -0.0186(10) -0.0056(8)
    C4 0.0493(13) 0.0180(8) 0.0249(9) -0.0098(8) -0.0217(9) 0.0030(7)
    C5 0.0750(18) 0.0220(9) 0.0355(11) -0.0236(11) -0.0320(12) 0.0078(8)
    C6 0.0758(18) 0.0343(10) 0.0394(11) -0.0414(12) -0.0366(12) 0.0188(9)
    C7 0.0478(13) 0.0364(10) 0.0284(9) -0.0322(10) -0.0249(9) 0.0169(8)
    C8 0.0450(13) 0.0556(13) 0.0389(11) -0.0404(11) -0.0245(10) 0.0220(10)
    C9 0.0246(11) 0.0605(14) 0.0360(10) -0.0250(10) -0.0091(9) 0.0158(10)
    C10 0.0230(10) 0.0335(10) 0.0291(9) -0.0128(8) -0.0063(8) 0.0066(8)
    C11 0.0299(10) 0.0228(8) 0.0201(8) -0.0158(8) -0.0149(7) 0.0074(6)
    C12 0.0304(10) 0.0165(8) 0.0198(8) -0.0084(7) -0.0145(7) 0.0038(6)
    C13 0.0190(9) 0.0149(7) 0.0179(7) -0.0075(6) -0.0064(6) 0.0006(6)
    C14 0.0179(9) 0.0176(7) 0.0146(7) -0.0097(6) -0.0082(6) 0.0040(6)
    C15 0.0163(8) 0.0184(8) 0.0150(7) -0.0076(6) -0.0063(6) 0.0024(6)
    C16 0.0143(8) 0.0121(7) 0.0181(7) -0.0055(6) -0.0067(6) 0.0007(6)
    C17 0.0139(8) 0.0144(7) 0.0172(7) -0.0066(6) -0.0049(6) 0.0022(6)
    C18 0.0167(9) 0.0168(7) 0.0142(7) -0.0073(6) -0.0057(6) 0.0021(6)
    C19 0.0159(9) 0.0166(7) 0.0137(7) -0.0076(6) -0.0015(6) -0.0004(6)
    C20 0.0175(9) 0.0222(8) 0.0182(7) -0.0087(7) -0.0061(7) 0.0003(6)
    C21 0.0147(8) 0.0193(8) 0.0133(7) -0.0101(7) -0.0038(6) 0.0025(6)
    C22 0.0166(9) 0.0171(7) 0.0186(7) -0.0087(7) -0.0061(6) 0.0033(6)
_geom_special_details
;
All e.s.d.'s (except the e.s.d. in the dihedral angle between two l.s. planes)
are estimated using the full covariance matrix. The cell e.s.d.'s are taken
into account individually in the estimation of e.s.d.'s in distances, angles
and torsion angles; correlations between e.s.d.'s in cell parameters are only
used when they are defined by crystal symmetry. An approximate (isotropic)
treatment of cell e.s.d.'s is used for estimating e.s.d.'s involving l.s.
planes.
;
loop_
    _geom_bond_atom_site_label_1
    _geom_bond_atom_site_label_2
    _geom_bond_site_symmetry_2
    _geom_bond_distance
    _geom_bond_publ_flag
    Mn1 O1W . 2.1576(17) y
    Mn1 O5 2_557 2.1830(12) y
    Mn1 O7 . 2.1852(13) y
    Mn1 O1 . 2.2001(12) y
    Mn1 N2 . 2.2314(14) y
    Mn1 N1 . 2.2317(17) y
    O1 C19 . 1.2858(19) ?
    O1W H1WB . 0.79(2) ?
    O1W H1WA . 0.80(2) ?
    O2 C19 . 1.2250(19) ?
    O3 C20 . 1.2040(19) ?
    O4 C20 . 1.325(2) ?
    O4 H4 . 0.8200 ?
    O5 C21 . 1.250(2) ?
    O5 Mn1 2_557 2.1830(12) ?
    O6 C21 . 1.2581(18) ?
    O7 C22 . 1.2304(19) ?
    O8 C22 . 1.2963(18) ?
    O8 H8 . 0.8200 ?
    N1 C1 . 1.322(2) ?
    N1 C12 . 1.363(2) ?
    N2 C10 . 1.318(2) ?
    N2 C11 . 1.364(2) ?
    C1 C2 . 1.399(3) ?
    C1 H1A . 0.9300 ?
    C2 C3 . 1.372(3) ?
    C2 H2A . 0.9300 ?
    C3 C4 . 1.395(3) ?
    C3 H3A . 0.9300 ?
    C4 C12 . 1.408(2) ?
    C4 C5 . 1.437(3) ?
    C5 C6 . 1.331(3) ?
    C5 H5A . 0.9300 ?
    C6 C7 . 1.448(3) ?
    C6 H6A . 0.9300 ?
    C7 C8 . 1.391(3) ?
    C7 C11 . 1.402(2) ?
    C8 C9 . 1.368(3) ?
    C8 H8A . 0.9300 ?
    C9 C10 . 1.405(3) ?
    C9 H9A . 0.9300 ?
    C10 H10A . 0.9300 ?
    C11 C12 . 1.437(3) ?
    C13 C14 . 1.385(2) ?
    C13 C15 2_566 1.400(2) ?
    C13 H13A . 0.9300 ?
    C14 C15 . 1.398(2) ?
    C14 C19 . 1.522(2) ?
    C15 C13 2_566 1.400(2) ?
    C15 C20 . 1.493(2) ?
    C16 C18 2_457 1.386(2) ?
    C16 C17 . 1.404(2) ?
    C16 C21 . 1.522(2) ?
    C17 C18 . 1.393(2) ?
    C17 C22 . 1.490(2) ?
    C18 C16 2_457 1.386(2) ?
    C18 H16A . 0.9300 ?
loop_
    _geom_angle_atom_site_label_1
    _geom_angle_atom_site_label_2
    _geom_angle_atom_site_label_3
    _geom_angle_site_symmetry_1
    _geom_angle_site_symmetry_3
    _geom_angle
    _geom_angle_publ_flag
    O1W Mn1 O5 . 2_557 85.93(5) ?
    O1W Mn1 O7 . . 99.43(6) ?
    O5 Mn1 O7 2_557 . 96.43(5) ?
    O1W Mn1 O1 . . 86.66(6) ?
    O5 Mn1 O1 2_557 . 172.36(4) ?
    O7 Mn1 O1 . . 82.92(4) ?
    O1W Mn1 N2 . . 96.43(6) ?
    O5 Mn1 N2 2_557 . 84.21(5) ?
    O7 Mn1 N2 . . 164.13(5) ?
    O1 Mn1 N2 . . 98.51(5) ?
    O1W Mn1 N1 . . 171.56(5) ?
    O5 Mn1 N1 2_557 . 91.39(5) ?
    O7 Mn1 N1 . . 88.81(6) ?
    O1 Mn1 N1 . . 96.21(5) ?
    N2 Mn1 N1 . . 75.32(6) ?
    C19 O1 Mn1 . . 141.94(10) ?
    Mn1 O1W H1WB . . 103.6(17) ?
    Mn1 O1W H1WA . . 131.1(18) ?
    H1WB O1W H1WA . . 111(2) ?
    C20 O4 H4 . . 109.5 ?
    C21 O5 Mn1 . 2_557 131.34(10) ?
    C22 O7 Mn1 . . 132.25(10) ?
    C22 O8 H8 . . 109.5 ?
    C1 N1 C12 . . 118.72(15) ?
    C1 N1 Mn1 . . 127.15(12) ?
    C12 N1 Mn1 . . 114.05(11) ?
    C10 N2 C11 . . 118.60(15) ?
    C10 N2 Mn1 . . 126.98(11) ?
    C11 N2 Mn1 . . 113.96(11) ?
    N1 C1 C2 . . 123.36(18) ?
    N1 C1 H1A . . 118.3 ?
    C2 C1 H1A . . 118.3 ?
    C3 C2 C1 . . 118.06(19) ?
    C3 C2 H2A . . 121.0 ?
    C1 C2 H2A . . 121.0 ?
    C2 C3 C4 . . 120.50(17) ?
    C2 C3 H3A . . 119.8 ?
    C4 C3 H3A . . 119.8 ?
    C3 C4 C12 . . 117.66(17) ?
    C3 C4 C5 . . 123.69(17) ?
    C12 C4 C5 . . 118.61(19) ?
    C6 C5 C4 . . 121.33(18) ?
    C6 C5 H5A . . 119.3 ?
    C4 C5 H5A . . 119.3 ?
    C5 C6 C7 . . 121.77(17) ?
    C5 C6 H6A . . 119.1 ?
    C7 C6 H6A . . 119.1 ?
    C8 C7 C11 . . 118.12(17) ?
    C8 C7 C6 . . 123.54(17) ?
    C11 C7 C6 . . 118.32(19) ?
    C9 C8 C7 . . 119.84(17) ?
    C9 C8 H8A . . 120.1 ?
    C7 C8 H8A . . 120.1 ?
    C8 C9 C10 . . 118.7(2) ?
    C8 C9 H9A . . 120.6 ?
    C10 C9 H9A . . 120.6 ?
    N2 C10 C9 . . 122.82(18) ?
    N2 C10 H10A . . 118.6 ?
    C9 C10 H10A . . 118.6 ?
    N2 C11 C7 . . 121.88(17) ?
    N2 C11 C12 . . 118.21(14) ?
    C7 C11 C12 . . 119.90(16) ?
    N1 C12 C4 . . 121.70(17) ?
    N1 C12 C11 . . 118.23(14) ?
    C4 C12 C11 . . 120.05(16) ?
    C14 C13 C15 . 2_566 121.62(14) ?
    C14 C13 H13A . . 119.2 ?
    C15 C13 H13A 2_566 . 119.2 ?
    C13 C14 C15 . . 118.80(14) ?
    C13 C14 C19 . . 117.00(13) ?
    C15 C14 C19 . . 124.16(14) ?
    C14 C15 C13 . 2_566 119.58(15) ?
    C14 C15 C20 . . 120.56(14) ?
    C13 C15 C20 2_566 . 119.85(14) ?
    C18 C16 C17 2_457 . 118.29(14) ?
    C18 C16 C21 2_457 . 116.70(12) ?
    C17 C16 C21 . . 124.95(14) ?
    C18 C17 C16 . . 119.83(14) ?
    C18 C17 C22 . . 119.82(13) ?
    C16 C17 C22 . . 120.31(14) ?
    C16 C18 C17 2_457 . 121.88(13) ?
    C16 C18 H16A 2_457 . 119.1 ?
    C17 C18 H16A . . 119.1 ?
    O2 C19 O1 . . 124.21(14) ?
    O2 C19 C14 . . 119.47(13) ?
    O1 C19 C14 . . 116.15(13) ?
    O3 C20 O4 . . 123.94(16) ?
    O3 C20 C15 . . 123.99(15) ?
    O4 C20 C15 . . 112.06(13) ?
    O5 C21 O6 . . 125.93(14) ?
    O5 C21 C16 . . 116.50(13) ?
    O6 C21 C16 . . 117.22(14) ?
    O7 C22 O8 . . 124.29(14) ?
    O7 C22 C17 . . 120.20(13) ?
    O8 C22 C17 . . 115.50(14) ?
loop_
    _geom_torsion_atom_site_label_1
    _geom_torsion_atom_site_label_2
    _geom_torsion_atom_site_label_3
    _geom_torsion_atom_site_label_4
    _geom_torsion_site_symmetry_1
    _geom_torsion_site_symmetry_2
    _geom_torsion_site_symmetry_3
    _geom_torsion_site_symmetry_4
    _geom_torsion
    _geom_torsion_publ_flag
    O1W Mn1 O1 C19 . . . . -130.08(17) ?
    O7 Mn1 O1 C19 . . . . 129.98(17) ?
    N2 Mn1 O1 C19 . . . . -34.06(17) ?
    N1 Mn1 O1 C19 . . . . 41.96(17) ?
    O1W Mn1 O7 C22 . . . . -69.40(15) ?
    O5 Mn1 O7 C22 2_557 . . . -156.33(14) ?
    O1 Mn1 O7 C22 . . . . 16.00(14) ?
    N2 Mn1 O7 C22 . . . . 112.2(2) ?
    N1 Mn1 O7 C22 . . . . 112.41(15) ?
    O5 Mn1 N1 C1 2_557 . . . -95.99(14) ?
    O7 Mn1 N1 C1 . . . . 0.42(14) ?
    O1 Mn1 N1 C1 . . . . 83.16(14) ?
    N2 Mn1 N1 C1 . . . . -179.63(15) ?
    O5 Mn1 N1 C12 2_557 . . . 80.91(11) ?
    O7 Mn1 N1 C12 . . . . 177.32(11) ?
    O1 Mn1 N1 C12 . . . . -99.93(11) ?
    N2 Mn1 N1 C12 . . . . -2.73(10) ?
    O1W Mn1 N2 C10 . . . . -2.02(15) ?
    O5 Mn1 N2 C10 2_557 . . . 83.21(14) ?
    O7 Mn1 N2 C10 . . . . 176.37(15) ?
    O1 Mn1 N2 C10 . . . . -89.58(15) ?
    N1 Mn1 N2 C10 . . . . 176.18(15) ?
    O1W Mn1 N2 C11 . . . . -174.03(11) ?
    O5 Mn1 N2 C11 2_557 . . . -88.80(11) ?
    O7 Mn1 N2 C11 . . . . 4.4(2) ?
    O1 Mn1 N2 C11 . . . . 98.40(11) ?
    N1 Mn1 N2 C11 . . . . 4.17(10) ?
    C12 N1 C1 C2 . . . . 0.6(3) ?
    Mn1 N1 C1 C2 . . . . 177.34(13) ?
    N1 C1 C2 C3 . . . . -0.5(3) ?
    C1 C2 C3 C4 . . . . -0.4(3) ?
    C2 C3 C4 C12 . . . . 1.1(3) ?
    C2 C3 C4 C5 . . . . -176.44(17) ?
    C3 C4 C5 C6 . . . . 177.60(18) ?
    C12 C4 C5 C6 . . . . 0.1(3) ?
    C4 C5 C6 C7 . . . . 0.8(3) ?
    C5 C6 C7 C8 . . . . -178.54(18) ?
    C5 C6 C7 C11 . . . . -0.4(3) ?
    C11 C7 C8 C9 . . . . 0.8(3) ?
    C6 C7 C8 C9 . . . . 178.96(17) ?
    C7 C8 C9 C10 . . . . 0.6(3) ?
    C11 N2 C10 C9 . . . . 0.2(3) ?
    Mn1 N2 C10 C9 . . . . -171.46(13) ?
    C8 C9 C10 N2 . . . . -1.1(3) ?
    C10 N2 C11 C7 . . . . 1.2(2) ?
    Mn1 N2 C11 C7 . . . . 173.95(12) ?
    C10 N2 C11 C12 . . . . -177.90(15) ?
    Mn1 N2 C11 C12 . . . . -5.16(18) ?
    C8 C7 C11 N2 . . . . -1.7(2) ?
    C6 C7 C11 N2 . . . . -179.99(15) ?
    C8 C7 C11 C12 . . . . 177.39(15) ?
    C6 C7 C11 C12 . . . . -0.9(2) ?
    C1 N1 C12 C4 . . . . 0.2(2) ?
    Mn1 N1 C12 C4 . . . . -176.96(12) ?
    C1 N1 C12 C11 . . . . 178.22(14) ?
    Mn1 N1 C12 C11 . . . . 1.03(18) ?
    C3 C4 C12 N1 . . . . -1.0(2) ?
    C5 C4 C12 N1 . . . . 176.62(15) ?
    C3 C4 C12 C11 . . . . -178.99(15) ?
    C5 C4 C12 C11 . . . . -1.3(2) ?
    N2 C11 C12 N1 . . . . 2.8(2) ?
    C7 C11 C12 N1 . . . . -176.29(14) ?
    N2 C11 C12 C4 . . . . -179.13(14) ?
    C7 C11 C12 C4 . . . . 1.7(2) ?
    C15 C13 C14 C15 2_566 . . . 0.1(2) ?
    C15 C13 C14 C19 2_566 . . . 177.97(13) ?
    C13 C14 C15 C13 . . . 2_566 -0.1(2) ?
    C19 C14 C15 C13 . . . 2_566 -177.80(13) ?
    C13 C14 C15 C20 . . . . -179.72(13) ?
    C19 C14 C15 C20 . . . . 2.6(2) ?
    C18 C16 C17 C18 2_457 . . . 0.1(2) ?
    C21 C16 C17 C18 . . . . 177.34(13) ?
    C18 C16 C17 C22 2_457 . . . 177.73(13) ?
    C21 C16 C17 C22 . . . . -5.0(2) ?
    C16 C17 C18 C16 . . . 2_457 -0.1(2) ?
    C22 C17 C18 C16 . . . 2_457 -177.74(14) ?
    Mn1 O1 C19 O2 . . . . -168.79(11) ?
    Mn1 O1 C19 C14 . . . . 16.0(2) ?
    C13 C14 C19 O2 . . . . -93.97(19) ?
    C15 C14 C19 O2 . . . . 83.76(19) ?
    C13 C14 C19 O1 . . . . 81.52(17) ?
    C15 C14 C19 O1 . . . . -100.75(18) ?
    C14 C15 C20 O3 . . . . 6.7(2) ?
    C13 C15 C20 O3 2_566 . . . -172.92(15) ?
    C14 C15 C20 O4 . . . . -173.91(14) ?
    C13 C15 C20 O4 2_566 . . . 6.5(2) ?
    Mn1 O5 C21 O6 2_557 . . . 31.1(2) ?
    Mn1 O5 C21 C16 2_557 . . . -141.87(11) ?
    C18 C16 C21 O5 2_457 . . . 93.87(17) ?
    C17 C16 C21 O5 . . . . -83.45(18) ?
    C18 C16 C21 O6 2_457 . . . -79.70(17) ?
    C17 C16 C21 O6 . . . . 102.98(18) ?
    Mn1 O7 C22 O8 . . . . 0.8(2) ?
    Mn1 O7 C22 C17 . . . . -178.26(10) ?
    C18 C17 C22 O7 . . . . 177.64(14) ?
    C16 C17 C22 O7 . . . . 0.0(2) ?
    C18 C17 C22 O8 . . . . -1.5(2) ?
    C16 C17 C22 O8 . . . . -179.20(14) ?
loop_
    _geom_hbond_atom_site_label_D
    _geom_hbond_atom_site_label_H
    _geom_hbond_atom_site_label_A
    _geom_hbond_site_symmetry_A
    _geom_hbond_distance_DH
    _geom_hbond_distance_HA
    _geom_hbond_distance_DA
    _geom_hbond_angle_DHA
    O8 H8 O1 . 0.82 1.75 2.5176(16) 154.5
    O4 H4 O6 2_467 0.82 1.81 2.592(2) 158.4
    O1W H1WB O6 2_557 0.79(2) 1.95(3) 2.7108(19) 160(2)
    O1W H1WA O2 2_556 0.80(2) 1.94(2) 2.7117(18) 162(2)
