# Supplementary material for: Poly[diaqua­(μ4-2,5-dicarb­oxy­benzene-1,4-dicarboxyl­ato-κ4 O 1:O 2:O 4:O 5)(μ2-2,5-dicarb­oxy­benzene-1,4-dicarboxyl­ato-κ2 O 1:O 4)bis­(1,10-phenanthroline-κ2 N,N′)dimanganese(II)]
Source: Acta Crystallogr Sect E Struct Rep Online. 2012 Aug 23;68(Pt 9):m1184–5. doi: 10.1107/S1600536812035441 (PMC3435605; doi:10.1107/S1600536812035441)
Supplement: Supplementary file 2 [file e-68-m1184-Isup2.hkl]

# 
# h,k,l, Fc-squared, Fo-squared, sigma(Fo-squared) and status flag 
# 
data_I
_shelx_title ' p in P1                          P-1' 
_shelx_refln_list_code          4 
_shelx_F_calc_maximum      194.79 
_exptl_crystal_F_000       513.92 
_reflns_d_resolution_high  0.7699 
 
loop_ 
 _symmetry_equiv_pos_as_xyz 
 'x, y, z' 
 '-x, -y, -z' 
 
_cell_length_a     9.8800 
_cell_length_b    10.2460 
_cell_length_c    11.2720 
_cell_angle_alpha  86.290 
_cell_angle_beta   71.820 
_cell_angle_gamma  65.320 
 
_shelx_F_squared_multiplier     1.000 
 
loop_ 
 _refln_index_h 
 _refln_index_k 
 _refln_index_l 
 _refln_F_squared_calc 
 _refln_F_squared_meas 
 _refln_F_squared_sigma 
 _refln_observed_status 
   2   0   0      961.55      946.88      8.74 o 
   3   0   0      298.02      291.19      7.64 o 
   4   0   0      215.17      280.88      8.25 o 
   5   0   0      424.52      400.50      9.68 o 
   6   0   0       89.80       84.88      6.09 o 
   7   0   0      130.93      128.22      7.20 o 
   8   0   0        4.70       11.06     10.52 o 
   9   0   0      139.01      120.31     16.72 o 
  10   0   0       69.55       84.97     14.03 o 
  11   0   0       75.52       71.48     14.57 o 
 -10   1   0        0.54        2.97      6.20 o 
  -9   1   0       50.75       32.64      9.71 o 
  -8   1   0      169.89      187.47     18.07 o 
  -7   1   0      348.64      340.96     22.12 o 
  -6   1   0      759.21      773.80     15.69 o 
  -5   1   0      650.12      620.35     12.34 o 
  -4   1   0     1556.58     1373.58     23.47 o 
  -3   1   0      433.07      428.43      8.29 o 
  -2   1   0      918.62      892.74      9.83 o 
  -1   1   0      269.39      300.71     16.45 o 
   2   1   0     1151.38     1094.96     14.23 o 
   3   1   0     2054.17     1934.90     22.11 o 
   4   1   0      848.10      839.14     18.38 o 
   5   1   0       78.65      105.50      7.48 o 
   6   1   0      157.52      155.05      7.87 o 
   7   1   0      212.17      200.66     10.75 o 
   8   1   0      468.78      490.93     26.43 o 
   9   1   0      818.27      810.85     38.03 o 
  10   1   0      169.03      153.75     19.42 o 
  11   1   0       85.09       98.19     15.38 o 
 -10   2   0       43.65       47.74     11.60 o 
  -9   2   0       24.94       24.01     10.25 o 
  -8   2   0      802.36      785.23     42.62 o 
  -7   2   0      530.30      460.72     23.47 o 
  -6   2   0      594.63      547.35     24.47 o 
  -5   2   0      537.48      502.52     21.11 o 
  -4   2   0      403.91      400.95     13.45 o 
  -3   2   0      389.22      375.81     10.73 o 
  -2   2   0        6.91       14.16      2.45 o 
   0   2   0     2722.11     2713.14     16.99 o 
   1   2   0     1233.38     1220.51     15.65 o 
   2   2   0     6354.42     5809.98     62.93 o 
   3   2   0     1342.52     1197.49     10.21 o 
   4   2   0      289.90      271.97      6.82 o 
   5   2   0      707.29      716.19     11.60 o 
   6   2   0      531.06      523.31     11.60 o 
   7   2   0      610.41      577.81     14.62 o 
   8   2   0        5.97        2.97     10.79 o 
   9   2   0     1106.95      967.30     36.42 o 
  10   2   0      395.81      356.06     24.01 o 
  11   2   0       65.89       53.68     12.95 o 
  -9   3   0        0.61        5.13      7.28 o 
  -8   3   0      305.18      321.80     28.59 o 
  -7   3   0      189.78      179.65     16.72 o 
  -6   3   0      542.64      516.19     19.88 o 
  -5   3   0       38.29       38.68      6.09 o 
  -4   3   0      117.60      106.81      6.87 o 
  -3   3   0      678.30      606.31     10.50 o 
  -2   3   0        9.76        4.54      3.18 o 
  -1   3   0     1894.37     1840.40     16.31 o 
   0   3   0      168.98      150.17      5.91 o 
   1   3   0        3.77        4.53      1.10 o 
   2   3   0     2412.10     2366.33     20.95 o 
   3   3   0     8679.99     8106.15     38.06 o 
   4   3   0     1560.85     1531.37     23.63 o 
   5   3   0       28.31       27.48      3.62 o 
   6   3   0      464.11      465.23      9.79 o 
   7   3   0       88.71       84.96      6.11 o 
   8   3   0      511.40      493.89     30.62 o 
   9   3   0        7.53       13.49      8.63 o 
  10   3   0       19.24       18.88      8.63 o 
  11   3   0       29.52       28.59      9.71 o 
  -9   4   0       16.15       11.06     11.06 o 
  -8   4   0       18.27       18.88      7.82 o 
  -7   4   0        9.65       11.33      7.28 o 
  -6   4   0       31.50       35.61      9.44 o 
  -5   4   0      116.42      118.78      6.75 o 
  -4   4   0      191.02      215.82      8.28 o 
  -3   4   0       49.30       52.03      5.09 o 
  -2   4   0     1294.64     1296.72     17.35 o 
  -1   4   0    12609.66    12724.98    126.91 o 
   0   4   0      401.55      378.83      7.57 o 
   1   4   0     1136.92     1284.48     21.18 o 
   2   4   0      607.72      609.64      6.40 o 
   3   4   0     3412.49     3465.39     49.45 o 
   4   4   0      584.07      542.26      9.64 o 
   5   4   0      512.43      534.58      9.06 o 
   6   4   0       35.56       30.69      3.99 o 
   7   4   0       80.89       78.90      5.52 o 
   8   4   0      159.97      147.60      7.31 o 
   9   4   0       92.68       90.90     13.22 o 
  10   4   0      500.67      509.82     33.45 o 
  11   4   0      404.58      424.31     26.97 o 
  12   4   0       13.36       15.11     11.33 o 
  -8   5   0      142.93      150.52     16.99 o 
  -7   5   0       40.16       44.78     12.68 o 
  -6   5   0      883.71      933.85     47.21 o 
  -5   5   0     2563.35     2362.83     56.38 o 
  -4   5   0      126.51      127.05      6.60 o 
  -3   5   0       43.94       42.37      4.93 o 
  -2   5   0       30.10       24.89      3.99 o 
  -1   5   0      251.94      196.00      6.68 o 
   0   5   0        0.25        3.47      1.49 o 
   1   5   0        0.03        1.13      1.54 o 
   2   5   0      499.05      459.11      7.64 o 
   3   5   0       85.19       84.28      3.46 o 
   4   5   0       77.61       82.79      4.01 o 
   5   5   0       20.97       13.77      2.64 o 
   6   5   0      498.57      516.15     10.60 o 
   7   5   0      114.59       98.88      6.37 o 
   8   5   0      560.86      583.92     13.96 o 
   9   5   0     1067.90     1098.26     27.08 o 
  10   5   0      124.61      137.84     19.42 o 
  11   5   0      136.01      154.56     17.26 o 
  12   5   0      263.03      264.89     22.93 o 
  -7   6   0      117.79      121.12     14.84 o 
  -6   6   0      160.61      167.78     18.07 o 
  -5   6   0      306.37      290.78     21.58 o 
  -4   6   0       76.02       81.12     10.22 o 
  -3   6   0      195.60      194.96      7.77 o 
  -2   6   0      981.40     1043.31     27.24 o 
  -1   6   0      753.31      770.78     24.28 o 
   0   6   0       17.05       24.88      3.38 o 
   1   6   0      594.16      574.84      8.82 o 
   2   6   0     1525.63     1437.70     15.05 o 
   3   6   0     3937.49     4019.70     28.31 o 
   4   6   0      578.38      564.38      8.86 o 
   5   6   0      624.10      674.15     10.17 o 
   6   6   0      618.27      626.19     11.37 o 
   7   6   0       66.83       63.44      5.32 o 
   8   6   0      773.63      725.94     17.09 o 
   9   6   0      185.39      193.18     15.38 o 
  10   6   0       28.72       21.31      9.44 o 
  11   6   0        0.10        5.93     11.06 o 
  12   6   0       58.17       60.15     13.49 o 
  -6   7   0        0.33       10.52     10.25 o 
  -5   7   0        0.09        8.09      7.55 o 
  -4   7   0        3.36        4.07      2.61 o 
  -3   7   0      252.40      271.36     15.91 o 
  -2   7   0     1274.68     1285.49     32.97 o 
  -1   7   0       49.04       48.96      4.15 o 
   0   7   0      385.82      412.99     10.55 o 
   1   7   0      305.16      322.94      6.79 o 
   2   7   0      690.80      642.49     13.54 o 
   3   7   0     2024.72     2020.20     24.58 o 
   4   7   0      906.43      963.09     13.17 o 
   5   7   0      545.82      555.52      9.66 o 
   6   7   0      355.59      391.06      9.45 o 
   7   7   0      131.75      123.08      5.92 o 
   8   7   0       37.57       36.82      4.76 o 
   9   7   0       25.19       30.45      7.39 o 
  10   7   0        9.33       12.00      5.72 o 
  11   7   0       92.81       88.48     14.03 o 
  12   7   0      195.40      206.89     20.23 o 
  -5   8   0       71.52       65.55     10.52 o 
  -4   8   0       38.43       43.70      8.90 o 
  -3   8   0      155.92      158.95     20.74 o 
  -2   8   0      569.51      541.20     27.42 o 
  -1   8   0       10.64        8.59      2.37 o 
   0   8   0       43.16       47.19      3.79 o 
   1   8   0      513.85      542.57      9.25 o 
   2   8   0      546.87      540.23     10.74 o 
   3   8   0      489.66      477.22     10.17 o 
   4   8   0       56.01       59.99      3.44 o 
   5   8   0        4.54        6.69      2.77 o 
   6   8   0       91.93       87.25      4.67 o 
   7   8   0      381.16      370.51      9.38 o 
   8   8   0      135.13      125.61      7.39 o 
   9   8   0      244.42      250.03     14.90 o 
  10   8   0        7.86       15.38      9.71 o 
  11   8   0      160.56      184.77     18.61 o 
  -4   9   0      102.08       90.90     11.33 o 
  -3   9   0       31.12       37.89      6.34 o 
  -2   9   0     1231.08     1247.88     52.06 o 
  -1   9   0        0.25        1.45      1.48 o 
   0   9   0      639.87      643.34     20.54 o 
   1   9   0       97.10       89.92      4.62 o 
   2   9   0       82.12       87.00      4.15 o 
   3   9   0      101.65       92.00      4.30 o 
   4   9   0       48.91       47.14      3.07 o 
   5   9   0     1050.63     1105.34     14.86 o 
   6   9   0       49.07       53.33      3.65 o 
   7   9   0      578.27      600.49     13.26 o 
   8   9   0      279.39      261.43     13.77 o 
   9   9   0       32.31       33.80      7.59 o 
  10   9   0       22.56       29.34      9.23 o 
  11   9   0        5.91       14.03     10.79 o 
  -2  10   0       80.96       77.57      6.68 o 
  -1  10   0      163.59      149.20      8.87 o 
   0  10   0      240.21      271.21      9.63 o 
   1  10   0      563.80      555.60     15.10 o 
   2  10   0      174.18      167.26      7.52 o 
   3  10   0      245.47      231.81      8.28 o 
   4  10   0     1633.21     1630.11     19.38 o 
   5  10   0      249.13      248.21      6.32 o 
   6  10   0       66.93       65.03      4.54 o 
   7  10   0      716.21      696.51     21.92 o 
   8  10   0       52.21       39.76      4.27 o 
   9  10   0       28.79       33.77      8.20 o 
  10  10   0       39.41       37.09      8.66 o 
  11  10   0        5.05        2.66      3.34 o 
   1  11   0       80.26       81.19      8.09 o 
   2  11   0       57.45       60.69      5.17 o 
   3  11   0      147.64      159.40      6.39 o 
   4  11   0      210.59      209.56      7.33 o 
   5  11   0      141.51      137.05      6.56 o 
   6  11   0       61.12       55.71      6.92 o 
   7  11   0        0.24        2.79      2.41 o 
   8  11   0        2.33        2.37      2.83 o 
   9  11   0       69.33       70.83      9.02 o 
  10  11   0       26.51       12.08      5.57 o 
   5  12   0        0.47        1.89      2.97 o 
   6  12   0      427.11      370.36     15.65 o 
   7  12   0       14.69       15.91      4.32 o 
   8  12   0       47.15       51.25      8.36 o 
   9  12   0      104.44      111.13     11.87 o 
 -10 -11   1       61.65       66.18     11.87 o 
  -9 -11   1        6.12        3.88      2.69 o 
  -8 -11   1      637.87      654.69     22.39 o 
  -7 -11   1      232.50      233.44     16.45 o 
  -6 -11   1      387.15      376.42     19.16 o 
  -5 -11   1      108.08      115.24      6.14 o 
  -4 -11   1       74.63       74.03      5.39 o 
  -3 -11   1      295.56      268.76     10.39 o 
  -2 -11   1      153.94      161.85     14.03 o 
  -1 -11   1        7.97        8.36      4.32 o 
 -10 -10   1        0.88        3.11      3.95 o 
  -9 -10   1       52.93       62.83      9.08 o 
  -8 -10   1      142.69      160.46     11.35 o 
  -7 -10   1      309.39      310.41      9.99 o 
  -6 -10   1      460.43      431.02     10.21 o 
  -5 -10   1        4.07        4.36      1.76 o 
  -4 -10   1        0.02        4.11      3.05 o 
  -3 -10   1      345.22      319.04      7.36 o 
  -2 -10   1      156.46      144.42      5.86 o 
  -1 -10   1       45.55       41.85      3.39 o 
   0 -10   1      126.40      130.37      6.61 o 
   1 -10   1      337.86      326.96     17.39 o 
   2 -10   1       17.76       17.26      5.93 o 
   3 -10   1      341.85      330.98     19.15 o 
 -11  -9   1      280.30      321.76     18.46 o 
 -10  -9   1        8.51        6.67      3.61 o 
  -9  -9   1      116.80      115.09     12.55 o 
  -8  -9   1       38.92       31.41      4.38 o 
  -7  -9   1       43.32       41.56      3.89 o 
  -6  -9   1      261.32      248.49      7.11 o 
  -5  -9   1      249.44      255.99      6.80 o 
  -4  -9   1      280.78      266.29      6.45 o 
  -3  -9   1        4.07        3.21      1.81 o 
  -2  -9   1      239.80      236.57      6.26 o 
  -1  -9   1        1.76        2.39      1.58 o 
   0  -9   1       98.17      108.42      4.76 o 
   1  -9   1      293.46      296.82     11.41 o 
   2  -9   1      223.40      249.40     10.48 o 
   3  -9   1      507.26      499.66     25.67 o 
   4  -9   1       30.41       30.93      5.57 o 
 -11  -8   1        6.85        9.54      6.33 o 
 -10  -8   1       11.44       18.00      7.34 o 
  -9  -8   1       24.11       28.28      8.78 o 
  -8  -8   1      188.90      186.18      8.45 o 
  -7  -8   1      675.81      656.73     12.27 o 
  -6  -8   1      125.27      140.62      5.65 o 
  -5  -8   1     1183.85     1262.25     20.16 o 
  -4  -8   1      779.14      785.44     10.40 o 
  -3  -8   1      426.70      414.88      7.02 o 
  -2  -8   1     4129.33     4167.15     38.12 o 
  -1  -8   1      971.47      989.15     19.46 o 
   0  -8   1       29.99       37.08      3.23 o 
   1  -8   1      264.95      274.56      7.86 o 
   2  -8   1      495.33      496.53     17.91 o 
   3  -8   1       94.92       85.85     10.13 o 
   5  -8   1       48.15       53.14      9.71 o 
 -11  -7   1       11.02       13.24      6.02 o 
 -10  -7   1       30.26       23.89      7.67 o 
  -9  -7   1      330.01      338.15     17.03 o 
  -8  -7   1      226.73      204.40      7.86 o 
  -7  -7   1      198.02      223.27      7.95 o 
  -6  -7   1       77.69       90.30      4.93 o 
  -5  -7   1      731.10      718.40     12.81 o 
  -4  -7   1      255.39      275.45      6.43 o 
  -3  -7   1       12.39       17.28      2.21 o 
  -2  -7   1        2.40        2.68      1.85 o 
  -1  -7   1        5.43        4.86      1.57 o 
   0  -7   1        0.89        3.63      2.38 o 
   1  -7   1       28.29       31.64      3.20 o 
   2  -7   1      451.70      454.59     13.54 o 
   3  -7   1      253.95      281.90     10.36 o 
   4  -7   1      168.60      162.73     22.78 o 
   5  -7   1      182.88      186.39     18.07 o 
   6  -7   1      194.73      194.76     16.18 o 
 -11  -6   1        4.18        5.13      8.09 o 
 -10  -6   1       93.55       91.96     14.58 o 
  -9  -6   1       70.22       71.11     12.59 o 
  -8  -6   1     1100.72     1088.93     31.92 o 
  -7  -6   1      605.10      595.49     11.77 o 
  -6  -6   1      137.33      146.29      6.09 o 
  -5  -6   1        3.44       12.51      2.46 o 
  -4  -6   1      199.47      210.12      5.58 o 
  -3  -6   1     1101.90     1228.41     21.49 o 
  -2  -6   1      502.82      471.86      6.74 o 
  -1  -6   1      553.25      544.84      9.08 o 
   0  -6   1      534.45      519.16     14.85 o 
   1  -6   1       20.31       18.79      2.62 o 
   2  -6   1      867.55      904.14     19.44 o 
   3  -6   1      177.90      167.56      7.98 o 
   4  -6   1      771.92      715.71     18.84 o 
   5  -6   1      669.41      633.96     43.29 o 
   6  -6   1       98.02      103.85     12.95 o 
   7  -6   1       71.49       71.48     12.68 o 
 -11  -5   1       57.31       58.80     12.14 o 
 -10  -5   1       49.63       37.29     10.24 o 
  -9  -5   1       31.84       32.51      7.23 o 
  -8  -5   1      306.46      257.48     53.50 o 
  -7  -5   1      170.14      185.92      8.45 o 
  -6  -5   1       49.02       51.49      4.45 o 
  -5  -5   1     3290.14     3399.46     25.77 o 
  -4  -5   1      134.91       89.71      4.30 o 
  -3  -5   1       11.81        5.57      1.64 o 
  -2  -5   1     1290.71     1259.71      9.77 o 
  -1  -5   1        7.78       10.88      1.83 o 
   0  -5   1      514.48      504.36      7.68 o 
   1  -5   1      385.72      351.80      7.62 o 
   2  -5   1      247.92      251.63      7.90 o 
   3  -5   1       68.43       71.90      5.64 o 
   4  -5   1        2.95        3.20      2.00 o 
   6  -5   1      210.89      217.14     18.61 o 
   7  -5   1       13.97       25.63      8.36 o 
   8  -5   1       16.20       18.07      9.17 o 
 -11  -4   1      174.72      179.92     19.15 o 
 -10  -4   1       46.35       55.84     14.03 o 
  -9  -4   1      101.15       97.12     12.21 o 
  -8  -4   1      488.37      488.81     18.94 o 
  -7  -4   1      384.05      353.31     10.99 o 
  -6  -4   1      317.48      299.10      8.11 o 
  -5  -4   1     1315.49     1292.59     17.01 o 
  -4  -4   1     2609.86     2767.21     19.17 o 
  -3  -4   1    13767.97    13566.10     91.83 o 
  -2  -4   1     1665.92     1722.18     13.33 o 
  -1  -4   1       14.92       13.90      1.37 o 
   0  -4   1       53.73       55.52      2.44 o 
   1  -4   1       23.11       22.16      2.64 o 
   2  -4   1     3092.34     3358.50     26.98 o 
   3  -4   1      129.45      118.96      9.08 o 
   4  -4   1      596.28      597.70     23.85 o 
   5  -4   1       50.57       47.09      7.53 o 
   6  -4   1      418.36      343.80     35.20 o 
   7  -4   1      339.13      330.44     24.28 o 
   8  -4   1      228.13      255.99     24.82 o 
   9  -4   1      565.74      521.15     29.40 o 
 -11  -3   1      443.07      470.70     27.78 o 
 -10  -3   1      661.84      670.85     50.17 o 
  -9  -3   1      362.24      366.40     16.96 o 
  -8  -3   1        2.15        7.27      4.95 o 
  -7  -3   1       33.59       39.62      5.16 o 
  -6  -3   1      232.71      232.62      7.61 o 
  -5  -3   1       55.69       47.60      3.77 o 
  -4  -3   1      350.52      285.68      7.40 o 
  -3  -3   1      284.52      299.50      6.84 o 
  -2  -3   1      175.86      158.30      5.40 o 
  -1  -3   1       78.39       78.73      2.85 o 
   0  -3   1      140.44      125.41      4.02 o 
   1  -3   1     2852.45     2790.66     18.21 o 
   2  -3   1      309.72      287.94      8.47 o 
   3  -3   1      563.36      508.29     20.10 o 
   4  -3   1      928.65      928.27     19.35 o 
   5  -3   1      960.39      913.42     27.77 o 
   6  -3   1      176.88      155.41     15.97 o 
   7  -3   1       16.78       18.07      7.55 o 
   8  -3   1       57.72       56.11     11.33 o 
   9  -3   1      205.93      188.55     18.07 o 
 -11  -2   1       44.17       37.49     13.22 o 
 -10  -2   1      459.53      412.17     34.26 o 
  -9  -2   1      383.09      370.90     25.09 o 
  -8  -2   1       32.55       20.66      5.31 o 
  -7  -2   1      114.31      115.98      7.23 o 
  -6  -2   1       41.31       41.89      4.52 o 
  -5  -2   1      148.87      141.64      6.12 o 
  -4  -2   1      334.52      327.37      7.68 o 
  -3  -2   1     2923.31     2874.97     29.90 o 
  -2  -2   1     5450.56     5487.76     32.94 o 
  -1  -2   1     1719.20     1688.28     10.51 o 
   0  -2   1      226.84      238.17      6.67 o 
   1  -2   1     7648.77     7484.43    109.79 o 
   2  -2   1        3.67        2.88      1.45 o 
   3  -2   1      223.55      205.84      7.90 o 
   4  -2   1     1447.74     1498.24     25.20 o 
   5  -2   1       77.00       84.94      6.72 o 
   6  -2   1       68.47       65.72      6.67 o 
   7  -2   1      220.60      224.43     18.07 o 
   8  -2   1       29.26       21.58      8.63 o 
   9  -2   1        3.62        4.86      7.28 o 
  10  -2   1       96.14       98.19     14.57 o 
 -11  -1   1       25.72       25.36     10.52 o 
 -10  -1   1        7.48        7.82     10.25 o 
  -9  -1   1      190.45      172.10     20.77 o 
  -8  -1   1       40.27       31.56      8.63 o 
  -7  -1   1      346.21      311.19     18.92 o 
  -6  -1   1      262.27      234.72      7.74 o 
  -5  -1   1      340.45      325.17      8.02 o 
  -3  -1   1     1119.73     1131.48     10.85 o 
  -2  -1   1     3241.18     3277.83     22.74 o 
  -1  -1   1     6818.78     6641.10     43.70 o 
   1  -1   1     4016.83     3908.54     45.45 o 
   2  -1   1      369.20      376.67      8.42 o 
   3  -1   1      180.17      198.34      9.05 o 
   4  -1   1       19.55       20.09      3.77 o 
   5  -1   1      144.96      149.34      8.05 o 
   6  -1   1     1291.14     1219.19     30.57 o 
   7  -1   1      680.39      605.04     24.55 o 
   8  -1   1      317.77      319.92     21.85 o 
   9  -1   1       81.22       65.01     12.14 o 
  10  -1   1      206.64      220.65     21.04 o 
 -10   0   1      313.07      309.67     23.20 o 
  -9   0   1       60.81       72.56     12.95 o 
  -8   0   1       12.47       14.30      7.55 o 
  -7   0   1      655.51      613.13     30.48 o 
  -6   0   1      182.08      176.12      8.13 o 
  -5   0   1      243.01      217.31      7.00 o 
  -4   0   1      247.03      341.87      8.24 o 
  -3   0   1      648.87      705.55     10.35 o 
  -2   0   1     1109.60     1073.08     28.73 o 
  -1   0   1      549.90      541.03      9.85 o 
   2   0   1      212.29      198.53     11.87 o 
   3   0   1      228.93      192.20     12.11 o 
   4   0   1      221.95      186.12      8.96 o 
   5   0   1        4.27        4.49      2.62 o 
   6   0   1     1018.67      990.69     31.62 o 
   7   0   1     3215.25     3175.67     68.29 o 
   8   0   1     1082.54     1088.15     38.84 o 
   9   0   1       17.10       17.80      9.98 o 
  10   0   1      291.99      288.09     30.21 o 
  11   0   1       31.70       31.29     10.25 o 
 -10   1   1      278.97      270.55     22.12 o 
  -9   1   1      339.31      338.80     31.29 o 
  -8   1   1      165.66      148.90     16.72 o 
  -7   1   1      168.95      172.37     16.99 o 
  -6   1   1       16.88       18.15      3.76 o 
  -5   1   1      234.47      255.20     10.68 o 
  -4   1   1     1652.49     1854.17     28.32 o 
  -3   1   1     1288.29     1479.18     20.17 o 
  -2   1   1     4629.39     4553.47     27.28 o 
  -1   1   1      202.11      231.78     13.47 o 
   2   1   1      152.59      156.97      9.53 o 
   3   1   1      768.36      698.96      9.18 o 
   4   1   1      932.80      841.86     11.56 o 
   5   1   1       17.73       21.75      4.57 o 
   6   1   1      477.83      512.21     11.74 o 
   7   1   1      700.48      672.55     15.56 o 
   8   1   1      186.10      196.10     18.61 o 
   9   1   1      428.08      446.16     26.43 o 
  10   1   1       21.01       17.80      9.44 o 
  11   1   1        0.54        2.97      7.28 o 
  -9   2   1       56.97       40.46      9.71 o 
  -8   2   1        0.01       -0.54      6.74 o 
  -7   2   1       74.79       65.01     11.33 o 
  -6   2   1       39.35       32.55      5.19 o 
  -5   2   1      358.14      340.73     13.28 o 
  -4   2   1       93.84       89.29      6.81 o 
  -3   2   1      230.94      238.68      8.12 o 
  -2   2   1     1518.38     1401.52     13.49 o 
  -1   2   1     3741.15     3682.80     32.24 o 
   1   2   1      395.77      419.52      6.77 o 
   2   2   1      374.25      372.26      5.18 o 
   3   2   1        5.46        4.07      2.18 o 
   4   2   1       74.98       78.90      4.11 o 
   5   2   1       60.54       59.19      4.71 o 
   6   2   1        5.34        4.89      3.18 o 
   7   2   1       45.73       41.41      5.12 o 
   8   2   1       22.32       16.19      3.58 o 
   9   2   1      932.47      931.97     36.15 o 
  10   2   1      184.90      204.20     19.69 o 
  11   2   1       23.93       28.59     10.52 o 
  -9   3   1       47.05       45.05     11.87 o 
  -8   3   1      458.54      445.35     36.69 o 
  -7   3   1      428.33      442.11     29.40 o 
  -6   3   1      183.88      198.53     16.99 o 
  -5   3   1     1054.90     1055.05     35.58 o 
  -4   3   1      521.95      492.52     12.47 o 
  -3   3   1      500.92      482.81     10.67 o 
  -2   3   1      157.68      132.64      5.63 o 
  -1   3   1      209.32      191.84      5.54 o 
   0   3   1     4847.95     5205.83     53.95 o 
   1   3   1       34.99       35.00      1.96 o 
   2   3   1      794.34      835.16      6.33 o 
   3   3   1       98.14       92.59      3.76 o 
   4   3   1      614.06      682.03      9.08 o 
   5   3   1      330.39      332.73      9.23 o 
   6   3   1      937.97      937.29     13.72 o 
   7   3   1      784.77      806.82     23.85 o 
   8   3   1      873.18      809.74     31.78 o 
   9   3   1      863.63      954.90     35.61 o 
  10   3   1     1145.77     1213.58     41.54 o 
  11   3   1       23.09       16.18      7.28 o 
  12   3   1       30.84       53.95     13.49 o 
  -8   4   1       95.88      100.34     15.11 o 
  -7   4   1      377.81      369.01     23.20 o 
  -6   4   1      209.03      231.71     18.07 o 
  -5   4   1      323.74      285.64     10.77 o 
  -4   4   1        1.94        2.07      3.00 o 
  -3   4   1        7.79        6.56      2.27 o 
  -2   4   1       41.53       34.68      3.90 o 
  -1   4   1       20.89       29.27      4.48 o 
   0   4   1     1397.77     1340.89     41.54 o 
   1   4   1     3102.79     3135.98     24.02 o 
   2   4   1      102.40       78.12      2.80 o 
   3   4   1      158.28      116.34      3.64 o 
   4   4   1      355.79      360.92      7.54 o 
   5   4   1      707.34      692.08      9.95 o 
   6   4   1     1127.56     1137.69     15.39 o 
   7   4   1      503.18      517.74     14.48 o 
   8   4   1      359.28      358.35     11.72 o 
   9   4   1     2348.91     2358.10     55.30 o 
  10   4   1      421.14      415.68     29.40 o 
  11   4   1      104.37      126.24     16.45 o 
  12   4   1      155.34      179.11     19.15 o 
  -8   5   1       15.47        9.44      7.55 o 
  -7   5   1      106.17      104.39     15.11 o 
  -6   5   1       17.31       19.96      7.82 o 
  -5   5   1      241.04      231.39     21.04 o 
  -4   5   1        4.48        6.07      3.36 o 
  -3   5   1      490.12      480.15     12.33 o 
  -2   5   1       84.07       88.71      5.06 o 
  -1   5   1     1697.43     1872.16     24.19 o 
   0   5   1      120.92      136.11      6.68 o 
   1   5   1     1484.51     1420.74     11.78 o 
   2   5   1     8900.31     8873.77     44.82 o 
   3   5   1     1057.19      990.21      8.83 o 
   4   5   1      188.09      191.37      5.74 o 
   5   5   1      141.94      136.77      4.81 o 
   6   5   1       37.82       39.92      4.12 o 
   7   5   1      360.73      365.70      9.28 o 
   8   5   1     1820.88     1818.08     39.38 o 
   9   5   1     1081.87     1094.62     37.76 o 
  10   5   1        4.59        3.24      7.82 o 
  11   5   1       16.50       13.76      8.09 o 
  12   5   1       57.49       41.27     10.79 o 
  -7   6   1       17.27       28.05     12.68 o 
  -6   6   1        3.72        7.01      8.63 o 
  -5   6   1      120.79      123.00     15.91 o 
  -4   6   1     1310.32     1241.43     46.56 o 
  -3   6   1       67.39       68.33      6.22 o 
  -2   6   1       89.13       96.11      6.44 o 
  -1   6   1     1676.21     1734.45     28.61 o 
   0   6   1        2.87        2.74      2.05 o 
   1   6   1      780.54      838.10     11.00 o 
   2   6   1     1334.01     1370.14     14.44 o 
   3   6   1      237.99      228.50      4.52 o 
   4   6   1      273.44      263.77      5.59 o 
   5   6   1       14.68       12.38      2.10 o 
   6   6   1       24.91       22.57      3.43 o 
   7   6   1        8.75        8.45      2.80 o 
   8   6   1      481.33      482.54     12.15 o 
   9   6   1      240.01      236.03     18.61 o 
  10   6   1      941.51      994.28     50.98 o 
  11   6   1      185.77      166.43     20.77 o 
  12   6   1       62.13       57.19     14.30 o 
  -6   7   1      235.34      232.25     19.69 o 
  -5   7   1      207.24      215.26     22.12 o 
  -4   7   1      157.71      145.07     11.73 o 
  -3   7   1        9.84        5.46      3.20 o 
  -2   7   1       12.31       14.14      3.70 o 
  -1   7   1      297.52      303.35      8.95 o 
   0   7   1       69.48       70.03      4.66 o 
   1   7   1        3.70        5.72      2.08 o 
   2   7   1      217.62      204.36      5.30 o 
   3   7   1      994.57      985.63     14.49 o 
   4   7   1     1196.52     1267.18     18.08 o 
   5   7   1      235.67      233.54      6.07 o 
   6   7   1       43.65       48.82      4.77 o 
   7   7   1      194.46      190.03      7.45 o 
   8   7   1      743.12      787.07     15.61 o 
   9   7   1      570.41      599.75     31.06 o 
  10   7   1       98.06       92.25     13.22 o 
  11   7   1       26.48       27.51     10.25 o 
  12   7   1      180.18      209.05     21.04 o 
  -5   8   1       34.82       33.99      9.44 o 
  -3   8   1       13.35        7.01      4.05 o 
  -2   8   1      565.73      521.61     28.95 o 
  -1   8   1        7.72        9.87      2.49 o 
   0   8   1        1.41        4.20      1.58 o 
   1   8   1      406.96      437.84      8.38 o 
   2   8   1       78.25       74.08      3.76 o 
   3   8   1       52.39       49.75      3.26 o 
   4   8   1     1074.35     1142.16     15.64 o 
   5   8   1      830.94      872.15     10.98 o 
   6   8   1       75.58       74.48      4.76 o 
   7   8   1        0.70        3.16      2.32 o 
   8   8   1     1090.98     1044.61     36.01 o 
   9   8   1      191.36      181.72     11.91 o 
  10   8   1        3.28        8.63     10.79 o 
  11   8   1       23.79       18.34      8.90 o 
  12   8   1       49.32       39.92     11.06 o 
  -4   9   1       12.96       22.66      7.01 o 
  -3   9   1        3.34        4.32      6.47 o 
  -2   9   1      319.91      326.26     17.07 o 
  -1   9   1      277.39      263.12     15.50 o 
   0   9   1      904.36      888.22     18.98 o 
   1   9   1      433.62      427.20      8.60 o 
   2   9   1      706.96      689.19     11.62 o 
   3   9   1      847.45      798.33     18.09 o 
   4   9   1      302.27      302.84      8.21 o 
   5   9   1      919.48      957.02     13.09 o 
   6   9   1       77.09       84.71      4.22 o 
   7   9   1     2016.17     1955.37     53.30 o 
   8   9   1      125.54      101.31      7.55 o 
   9   9   1        3.94        4.44      2.27 o 
  10   9   1       61.97       62.85     13.49 o 
  11   9   1      134.69      153.21     17.26 o 
  -2  10   1      108.84       96.03     11.33 o 
  -1  10   1        1.41        2.17      2.98 o 
   0  10   1       12.63        8.40      2.59 o 
   1  10   1       16.86       16.42      2.55 o 
   2  10   1       23.71       22.12      2.98 o 
   3  10   1      176.14      172.50      5.30 o 
   4  10   1        8.42        9.56      1.90 o 
   5  10   1        2.90        3.09      1.70 o 
   6  10   1       10.89       11.10      2.47 o 
   7  10   1      730.47      764.41     24.15 o 
   8  10   1       94.21      105.72      7.29 o 
   9  10   1       47.82       52.83     10.08 o 
  10  10   1       40.33       35.61      9.17 o 
  11  10   1       89.22      103.58     14.30 o 
   0  11   1       45.95       46.13      8.36 o 
   1  11   1      132.55      124.89     10.25 o 
   2  11   1      254.66      240.61     19.15 o 
   3  11   1       25.72       36.15      5.66 o 
   4  11   1      334.16      311.55     14.57 o 
   5  11   1      503.42      482.32      8.92 o 
   6  11   1        2.77        1.90      1.77 o 
   7  11   1      756.37      819.02     37.38 o 
   8  11   1      226.61      226.28     18.04 o 
   9  11   1        0.91        4.59      4.32 o 
  10  11   1        5.68        2.97      4.05 o 
   3  12   1      110.09      108.17     14.57 o 
   4  12   1      212.85      198.53     12.14 o 
   5  12   1      227.32      208.24     12.68 o 
   6  12   1       99.30      122.19     10.52 o 
   7  12   1       28.96       17.80      5.13 o 
   8  12   1       36.57       37.49      7.28 o 
   9  12   1        4.16        3.51      5.39 o 
  -8 -12   2        6.54        7.01      5.66 o 
  -7 -12   2      138.72      112.75     11.33 o 
  -6 -12   2      151.11      160.23     12.41 o 
  -9 -11   2        3.38        7.14      3.54 o 
  -8 -11   2        5.80        7.28      5.93 o 
  -7 -11   2        0.20        3.48      3.61 o 
  -6 -11   2       18.04       17.52      3.14 o 
  -5 -11   2       70.57       64.57      3.97 o 
  -4 -11   2        0.55        3.51      5.66 o 
  -2 -11   2        2.05        5.93      5.39 o 
  -1 -11   2      443.10      471.51     33.45 o 
   0 -11   2      491.97      537.87     22.12 o 
 -10 -10   2       35.42       37.30      9.68 o 
  -9 -10   2       63.70       57.53      6.77 o 
  -8 -10   2      204.60      217.84     17.67 o 
  -7 -10   2      172.54      187.70      9.51 o 
  -6 -10   2        1.86        4.33      1.85 o 
  -5 -10   2      264.20      266.07      8.22 o 
  -4 -10   2      979.21      989.53     15.88 o 
  -3 -10   2       18.90       16.72      2.46 o 
  -2 -10   2        0.88        2.70      1.01 o 
  -1 -10   2      955.63      911.86     60.42 o 
   0 -10   2      193.49      195.03     14.03 o 
   1 -10   2       92.20       98.73     10.79 o 
   2 -10   2      145.30      145.12     13.22 o 
   3 -10   2       31.94       22.93      6.74 o 
 -10  -9   2        6.91        9.01      4.74 o 
  -9  -9   2       73.54       88.96      9.72 o 
  -8  -9   2      647.53      620.19     29.74 o 
  -7  -9   2     1064.60     1001.54     30.79 o 
  -6  -9   2      803.13      754.33     16.94 o 
  -5  -9   2      552.11      508.86      9.10 o 
  -4  -9   2      249.52      248.39      6.08 o 
  -3  -9   2      132.03      126.62      4.01 o 
  -2  -9   2      138.55      138.78      5.53 o 
  -1  -9   2       66.75       61.58      2.84 o 
   0  -9   2        1.36        2.07      1.48 o 
   1  -9   2      439.49      426.54     10.13 o 
   2  -9   2      417.63      426.53     17.67 o 
   3  -9   2      304.86      298.68     16.91 o 
   4  -9   2       57.36       75.53     12.14 o 
 -11  -8   2      290.70      298.44     16.39 o 
 -10  -8   2        1.59        4.30      4.12 o 
  -9  -8   2       42.97       42.78      6.67 o 
  -8  -8   2       90.66      102.57      7.92 o 
  -7  -8   2      114.78      118.77      7.35 o 
  -6  -8   2       36.55       29.48      3.52 o 
  -5  -8   2      179.31      156.00      5.83 o 
  -4  -8   2        0.27        5.54      2.17 o 
  -3  -8   2        3.36        4.62      1.42 o 
  -2  -8   2      149.60      150.94      5.33 o 
  -1  -8   2      225.24      214.84      4.36 o 
   0  -8   2        1.45        2.05      1.77 o 
   1  -8   2      765.72      786.10     20.74 o 
   2  -8   2      320.49      320.05      8.32 o 
   3  -8   2      609.26      602.80     21.92 o 
   4  -8   2      205.23      213.91     19.15 o 
   5  -8   2      124.46      136.49     12.68 o 
 -11  -7   2       82.28       97.96     13.92 o 
 -10  -7   2       51.06       61.73     10.99 o 
  -9  -7   2       76.39       85.43     10.13 o 
  -8  -7   2        6.21        6.51      3.43 o 
  -7  -7   2      306.92      317.46      9.18 o 
  -6  -7   2      215.92      220.44      7.24 o 
  -5  -7   2       79.35       85.80      4.73 o 
  -4  -7   2      379.66      382.78      7.84 o 
  -3  -7   2       63.18       57.74      3.04 o 
  -2  -7   2     1771.87     1844.65     19.23 o 
  -1  -7   2     1390.54     1390.62     20.23 o 
   0  -7   2       52.71       52.82      2.70 o 
   1  -7   2       11.82       11.84      1.99 o 
   2  -7   2      258.03      267.01      8.07 o 
   3  -7   2      202.38      195.80      8.09 o 
   4  -7   2        4.36        2.22      2.44 o 
   5  -7   2       98.26       87.29     16.99 o 
   6  -7   2       13.12        4.86      4.86 o 
   7  -7   2       39.11       32.10      8.36 o 
 -11  -6   2        2.72        7.83      4.24 o 
 -10  -6   2       37.07       43.92     10.28 o 
  -9  -6   2      265.66      267.36     20.43 o 
  -8  -6   2       34.87       39.64      7.00 o 
  -7  -6   2       34.76       38.17      4.34 o 
  -6  -6   2     1194.48     1223.32     16.24 o 
  -5  -6   2      860.18      883.95     13.05 o 
  -4  -6   2       63.24       66.91      3.96 o 
  -3  -6   2       10.14        7.29      1.57 o 
  -2  -6   2     1886.50     1900.47     25.35 o 
  -1  -6   2     2337.70     2393.44     55.70 o 
   0  -6   2       26.57       21.56      1.85 o 
   1  -6   2      632.18      632.22     10.44 o 
   2  -6   2      197.59      201.93      6.58 o 
   3  -6   2       39.89       39.24      4.37 o 
   4  -6   2       33.07       30.43      4.60 o 
   5  -6   2      258.90      245.16     18.61 o 
   6  -6   2      559.60      567.54     25.36 o 
   7  -6   2      121.03      132.17     14.30 o 
 -11  -5   2      225.56      276.74     15.80 o 
 -10  -5   2      172.88      178.22     18.04 o 
  -9  -5   2      256.13      278.18     19.11 o 
  -8  -5   2      387.99      357.79     14.95 o 
  -7  -5   2     2351.69     2356.62     23.12 o 
  -6  -5   2     2051.51     2106.84     22.37 o 
  -5  -5   2      793.26      812.70     13.55 o 
  -4  -5   2      195.32      201.72      5.90 o 
  -3  -5   2      453.79      495.51     13.04 o 
  -2  -5   2       26.96       26.60      2.13 o 
  -1  -5   2       15.72       16.16      1.63 o 
   0  -5   2       52.35       43.33      2.02 o 
   1  -5   2       55.98       74.91      3.31 o 
   2  -5   2     1507.50     1571.50     17.24 o 
   3  -5   2      682.24      709.50     14.57 o 
   4  -5   2      537.09      507.24     19.15 o 
   5  -5   2      561.33      530.23     14.86 o 
   6  -5   2      126.58      102.60     16.05 o 
   7  -5   2       90.44       91.17     12.41 o 
   8  -5   2      306.60      298.34     21.58 o 
 -11  -4   2      131.03      150.52     18.07 o 
 -10  -4   2       19.29       23.83      7.26 o 
  -9  -4   2      114.62      118.23     13.80 o 
  -8  -4   2       25.04       22.73      5.71 o 
  -7  -4   2     2386.39     2264.91     40.37 o 
  -6  -4   2       87.51       78.29      5.11 o 
  -5  -4   2       88.69       89.76      4.84 o 
  -4  -4   2     1180.79     1145.71     12.60 o 
  -3  -4   2     1731.04     1778.83     13.88 o 
  -2  -4   2      276.50      251.12      5.41 o 
  -1  -4   2      255.85      234.23      5.12 o 
   0  -4   2       66.95       82.92      1.94 o 
   1  -4   2     1294.77     1178.54      9.82 o 
   2  -4   2     3909.03     3958.96     78.50 o 
   3  -4   2      211.88      212.46      7.49 o 
   4  -4   2      654.55      638.71     22.79 o 
   5  -4   2      272.63      282.63     15.78 o 
   6  -4   2       60.81       62.50     10.57 o 
   7  -4   2      174.37      167.24     19.69 o 
   8  -4   2       44.48       43.70     10.25 o 
   9  -4   2       13.69       14.03     10.25 o 
 -11  -3   2        0.41        9.17     10.52 o 
 -10  -3   2       49.24       52.87     12.14 o 
  -9  -3   2        0.60        5.05      5.26 o 
  -8  -3   2       85.38      105.36     12.68 o 
  -7  -3   2        0.69        2.93      2.88 o 
  -6  -3   2       33.12       26.39      3.67 o 
  -5  -3   2     1077.45     1068.83     14.56 o 
  -4  -3   2     3081.98     3032.24     21.26 o 
  -3  -3   2     9097.09     9428.48     52.25 o 
  -2  -3   2      555.47      538.32      9.42 o 
  -1  -3   2      252.20      260.14      7.84 o 
   0  -3   2       11.46       12.12      2.74 o 
   1  -3   2      243.54      209.18      6.48 o 
   2  -3   2     1507.30     1478.50     34.93 o 
   3  -3   2      324.52      319.30     11.15 o 
   4  -3   2      282.48      273.55      9.49 o 
   5  -3   2      109.89      116.00      7.71 o 
   6  -3   2      363.94      350.81     11.44 o 
   7  -3   2      459.36      472.86     24.01 o 
   8  -3   2        2.25        5.66      6.74 o 
   9  -3   2      188.44      212.56     19.15 o 
 -11  -2   2      112.30      118.96     16.45 o 
 -10  -2   2      176.95      137.84     15.65 o 
  -9  -2   2      150.41      148.90     20.23 o 
  -8  -2   2        9.09       13.74      5.62 o 
  -7  -2   2      204.78      196.83      8.55 o 
  -6  -2   2      477.55      460.51     10.52 o 
  -5  -2   2       40.85       41.36      3.77 o 
  -4  -2   2      588.71      550.61     13.82 o 
  -3  -2   2     9118.49     8963.83     42.14 o 
  -2  -2   2     1483.69     1389.38     10.72 o 
  -1  -2   2     2028.93     1985.07     17.64 o 
   0  -2   2      289.75      276.09      6.56 o 
   1  -2   2       10.64       10.68      1.59 o 
   2  -2   2       28.70       21.78      2.76 o 
   3  -2   2        0.68        3.09      2.00 o 
   4  -2   2     2210.09     2300.96     93.06 o 
   5  -2   2     3070.46     3251.46     81.06 o 
   6  -2   2      841.12      805.50     24.30 o 
   7  -2   2      227.69      210.29     11.08 o 
   8  -2   2      193.84      188.82     18.07 o 
   9  -2   2      293.28      296.18     27.78 o 
  10  -2   2        0.55        2.97      7.55 o 
 -10  -1   2      131.82      127.32     16.99 o 
  -9  -1   2      281.75      231.44     19.96 o 
  -8  -1   2       98.67       85.91      8.77 o 
  -7  -1   2      236.16      222.06     12.40 o 
  -6  -1   2     1028.78     1000.90     22.23 o 
  -5  -1   2       37.12       32.06      3.66 o 
  -4  -1   2     2673.64     2903.07     23.24 o 
  -3  -1   2     1292.01     1317.06     16.87 o 
  -2  -1   2      387.60      401.25      7.24 o 
  -1  -1   2     1301.10     1275.46     69.05 o 
   0  -1   2       69.34       51.57      2.20 o 
   1  -1   2     5873.19     5588.29     43.16 o 
   2  -1   2       37.92       32.97      3.33 o 
   3  -1   2       49.73       40.74      4.39 o 
   4  -1   2     1042.52     1052.02     16.58 o 
   5  -1   2        3.69        3.22      1.97 o 
   6  -1   2      471.48      413.89     11.72 o 
   7  -1   2      387.38      370.02     16.99 o 
   8  -1   2       46.05       41.54     10.25 o 
   9  -1   2       30.87       26.17     10.25 o 
  10  -1   2       92.28       80.38     13.22 o 
  11  -1   2       17.36       14.57      8.36 o 
 -10   0   2       64.31       57.73     14.84 o 
  -9   0   2       55.26       50.44     11.33 o 
  -8   0   2      174.33      123.27     14.84 o 
  -7   0   2        1.13        4.86      9.98 o 
  -6   0   2       43.12       36.56      4.88 o 
  -5   0   2      270.36      237.05     19.22 o 
  -4   0   2     2407.26     2330.88     25.85 o 
  -3   0   2     1370.66     1232.84     17.84 o 
  -2   0   2      263.44      225.78      6.77 o 
  -1   0   2      491.53      474.40     10.24 o 
   0   0   2     2571.27     2527.63     19.12 o 
   1   0   2     1991.30     1899.40     11.14 o 
   2   0   2      486.87      496.36     25.90 o 
   3   0   2      349.13      352.40     11.60 o 
   4   0   2      294.25      298.75     12.81 o 
   5   0   2     1195.03     1248.44     16.38 o 
   6   0   2      789.27      830.89     39.85 o 
   7   0   2       34.97       32.21      5.71 o 
   8   0   2      100.26      105.47     15.11 o 
   9   0   2        3.56        7.28      9.17 o 
  10   0   2       55.89       64.74     13.22 o 
  11   0   2       18.85       21.58      8.90 o 
 -10   1   2        1.77        6.47      8.63 o 
  -9   1   2      135.81      130.29     16.72 o 
  -8   1   2        7.44       17.26      8.36 o 
  -7   1   2       19.31       32.37      8.90 o 
  -6   1   2      333.46      288.42     17.03 o 
  -5   1   2      214.71      196.55      8.02 o 
  -4   1   2     3378.84     3497.66     40.03 o 
  -3   1   2     2630.23     2585.49     36.28 o 
  -2   1   2     1170.25     1165.13     10.77 o 
  -1   1   2     2323.24     2161.96     31.07 o 
   0   1   2     2810.76     2575.47     86.72 o 
   1   1   2      142.31      137.20      4.63 o 
   2   1   2      180.78      203.25      9.98 o 
   3   1   2       21.15       30.83      4.48 o 
   4   1   2      258.83      272.95      7.78 o 
   5   1   2     2670.94     2794.07     38.61 o 
   6   1   2     1736.70     1798.61     35.53 o 
   7   1   2      335.51      317.21     10.58 o 
   8   1   2     1337.96     1396.74     50.44 o 
   9   1   2        2.89        9.98      9.17 o 
  10   1   2      548.33      551.90     29.94 o 
  11   1   2      491.73      464.77     28.05 o 
  -9   2   2      271.42      303.19     22.93 o 
  -8   2   2      315.09      299.42     27.78 o 
  -7   2   2      187.09      156.99     16.99 o 
  -6   2   2        0.84        4.70      5.26 o 
  -5   2   2       98.40       95.80      8.32 o 
  -4   2   2      561.60      541.27     12.55 o 
  -3   2   2      583.71      562.01      9.03 o 
  -2   2   2      173.67      179.89      5.47 o 
  -1   2   2      197.33      189.89      5.87 o 
   0   2   2       89.92       87.13      3.09 o 
   1   2   2       16.07       19.48      1.94 o 
   2   2   2     1227.80     1208.00     26.30 o 
   3   2   2      157.92      142.36      5.79 o 
   4   2   2       24.48        8.51      2.43 o 
   5   2   2     2963.73     2920.60     23.90 o 
   6   2   2     1211.72     1182.98     21.27 o 
   7   2   2     1644.84     1674.23     28.78 o 
   8   2   2      971.02      852.93     28.05 o 
   9   2   2      229.20      226.59     19.42 o 
  10   2   2       29.98       36.95     12.41 o 
  11   2   2       21.83       13.22      8.90 o 
  12   2   2       56.71       55.30     12.95 o 
  -9   3   2       29.55       32.64     11.06 o 
  -8   3   2      282.40      288.09     22.66 o 
  -7   3   2       14.69       20.23      8.63 o 
  -6   3   2       27.37       24.55      9.71 o 
  -5   3   2        8.39       15.17      3.66 o 
  -4   3   2       19.61       25.50      4.24 o 
  -3   3   2       26.82       22.57      3.56 o 
  -2   3   2      438.69      437.75     10.67 o 
  -1   3   2     8275.66     8275.07     47.85 o 
   0   3   2    10063.12     9941.89    228.61 o 
   1   3   2        4.34        3.41      1.81 o 
   2   3   2        7.51       13.57      2.25 o 
   3   3   2      183.75      167.42      6.27 o 
   4   3   2     1832.43     1754.09     20.23 o 
   5   3   2     2465.12     2633.66     22.44 o 
   6   3   2      471.98      484.11     11.33 o 
   7   3   2       29.51       29.88      5.25 o 
   8   3   2       14.41       11.60      3.50 o 
   9   3   2        3.53       10.52     12.68 o 
  10   3   2        1.44        5.93      8.90 o 
  11   3   2       78.53       79.57     15.65 o 
  12   3   2       25.47       20.23     10.25 o 
  -8   4   2       15.84       14.03      8.09 o 
  -7   4   2      157.89      140.54     16.45 o 
  -6   4   2      375.15      386.00     27.24 o 
  -5   4   2      653.77      619.50     18.37 o 
  -4   4   2       91.36       84.68      6.14 o 
  -3   4   2       31.35       27.73      3.67 o 
  -2   4   2      792.01      768.96     15.34 o 
  -1   4   2     1312.62     1254.55     16.46 o 
   0   4   2     3941.00     4073.37     51.70 o 
   1   4   2     1431.82     1383.13     11.80 o 
   2   4   2       69.63      104.72      5.68 o 
   3   4   2      114.25      111.19      4.09 o 
   4   4   2     1995.03     2172.60     20.58 o 
   5   4   2     2206.95     2403.18     21.44 o 
   6   4   2      205.47      200.73      8.51 o 
   7   4   2      896.62      886.66     17.60 o 
   8   4   2      152.96      144.97      8.27 o 
   9   4   2       74.78       75.26     14.30 o 
  10   4   2      334.29      346.62     25.09 o 
  11   4   2       34.69       36.69     10.25 o 
  12   4   2       42.48       38.57     12.95 o 
  -7   5   2       22.61       21.04      8.36 o 
  -6   5   2      194.95      229.28     24.01 o 
  -5   5   2      599.21      591.34     46.53 o 
  -4   5   2      397.80      377.78     12.75 o 
  -3   5   2      954.56      948.61     16.23 o 
  -2   5   2        1.08        3.15      3.49 o 
  -1   5   2        7.92        8.84      2.72 o 
   0   5   2     1585.38     1764.04     34.69 o 
   1   5   2       45.11       52.29      1.97 o 
   2   5   2        2.84        4.00      3.05 o 
   3   5   2       29.89       31.62      2.34 o 
   4   5   2      590.61      554.63      9.06 o 
   5   5   2      139.44      180.96      6.27 o 
   6   5   2       97.84       99.87      5.83 o 
   7   5   2      839.71      843.92     16.12 o 
   9   5   2     3904.47     3994.91     67.17 o 
  10   5   2      579.43      571.86     32.10 o 
  11   5   2       79.30       87.40     14.03 o 
  12   5   2        7.30       10.25     11.60 o 
  -6   6   2        0.38        3.78      8.36 o 
  -5   6   2      110.09      124.62     14.84 o 
  -4   6   2       29.45       28.01      5.34 o 
  -3   6   2      358.28      344.92     10.66 o 
  -2   6   2        5.99        6.41      3.23 o 
  -1   6   2      128.03      122.43      5.36 o 
   0   6   2      371.11      386.73      7.80 o 
   1   6   2      255.76      240.22      4.11 o 
   2   6   2     1412.21     1449.63     21.74 o 
   3   6   2      765.82      758.34     15.26 o 
   4   6   2      320.44      318.81      5.43 o 
   5   6   2      865.73      969.19     21.80 o 
   6   6   2      326.98      321.17      8.96 o 
   7   6   2       22.61       19.47      3.58 o 
   8   6   2        6.12        8.63      2.90 o 
   9   6   2       92.22       88.38      8.36 o 
  10   6   2        5.77        7.01      7.82 o 
  11   6   2       13.39       14.30      7.82 o 
  12   6   2       33.28       27.51     10.25 o 
  -6   7   2        2.61        1.35      6.74 o 
  -5   7   2       19.96       23.47      8.36 o 
  -4   7   2      154.03      132.06     19.56 o 
  -3   7   2      495.58      501.34     45.99 o 
  -2   7   2      122.05      131.79      6.51 o 
  -1   7   2      120.87      149.35      9.88 o 
   0   7   2      324.58      327.67      7.11 o 
   1   7   2      599.23      562.76      7.18 o 
   2   7   2     1430.55     1512.06     26.80 o 
   3   7   2     2448.83     2463.05     38.05 o 
   4   7   2      573.84      580.71      8.47 o 
   5   7   2        4.76        5.49      1.84 o 
   6   7   2      156.48      169.46      5.92 o 
   7   7   2       35.81       43.55      4.79 o 
   8   7   2      305.07      307.53     10.39 o 
   9   7   2        1.63        3.96      3.46 o 
  10   7   2      154.55      161.85     20.23 o 
  11   7   2      270.65      255.18     25.63 o 
  12   7   2        1.11       10.79     10.79 o 
  -5   8   2        4.34        9.44      9.44 o 
  -4   8   2        4.66        5.13      5.93 o 
  -3   8   2      128.25      149.17     15.11 o 
  -2   8   2      258.49      231.56     22.54 o 
  -1   8   2     1065.42      969.55     24.58 o 
   0   8   2      405.98      395.61     11.34 o 
   1   8   2       27.42       27.71      2.56 o 
   2   8   2       81.24       83.08      6.26 o 
   3   8   2      671.52      678.38     24.95 o 
   4   8   2      889.41      878.79     14.70 o 
   5   8   2      195.41      196.00      5.23 o 
   6   8   2      345.03      352.56      7.50 o 
   7   8   2       29.41       21.75      3.72 o 
   8   8   2      666.01      707.14     17.93 o 
   9   8   2      818.46      820.71     24.46 o 
  10   8   2      251.62      264.62     19.96 o 
  11   8   2      299.78      310.75     22.39 o 
  12   8   2      193.17      227.66     21.58 o 
  -4   9   2       34.92       39.65     10.25 o 
  -3   9   2       33.45       32.10      9.17 o 
  -2   9   2        0.50        5.66      7.28 o 
  -1   9   2       13.89       14.45      3.37 o 
   0   9   2       39.19       32.00      3.02 o 
   1   9   2       11.14       10.20      1.41 o 
   2   9   2      337.31      342.26     13.35 o 
   3   9   2      108.70      107.86      7.14 o 
   4   9   2      649.73      615.26     46.40 o 
   5   9   2      110.63      111.38      4.35 o 
   6   9   2      440.39      436.57      8.55 o 
   7   9   2       71.08       60.48      4.71 o 
   8   9   2     1088.24     1143.66     50.04 o 
   9   9   2       52.76       54.31      7.54 o 
  10   9   2       84.41       99.00     13.22 o 
  11   9   2      214.53      213.64     19.15 o 
  12   9   2      106.78       92.79     14.30 o 
  -2  10   2       73.15       88.48     11.87 o 
  -1  10   2       17.93       29.67      8.09 o 
   0  10   2       58.37       55.72      5.90 o 
   1  10   2      206.77      183.04      6.46 o 
   2  10   2      150.05      148.84      8.58 o 
   3  10   2      819.13      821.26     30.62 o 
   4  10   2     1024.24     1035.22     26.03 o 
   5  10   2      143.27      133.23     10.39 o 
   6  10   2       72.86       70.84      5.17 o 
   7  10   2       40.97       36.82      3.90 o 
   8  10   2        0.11        1.50      2.57 o 
   9  10   2      101.21      106.28     13.49 o 
  10  10   2       35.57       53.41     12.41 o 
  11  10   2      180.69      197.18     18.88 o 
  -1  11   2       17.32        8.36      4.86 o 
   0  11   2      152.84      158.88     13.49 o 
   1  11   2      258.33      254.64     21.31 o 
   2  11   2      134.58      131.90     11.33 o 
   3  11   2      327.90      309.67     15.91 o 
   4  11   2       78.27       79.17      9.98 o 
   5  11   2       18.21       17.85      3.72 o 
   6  11   2       36.75       31.05      5.39 o 
   7  11   2      512.62      545.69     39.11 o 
   8  11   2       76.33       76.88     10.25 o 
   9  11   2       13.04        6.47      4.86 o 
  10  11   2       72.74       66.90     11.33 o 
   2  12   2       14.06        6.20      5.66 o 
   3  12   2        1.63        4.32      4.05 o 
   4  12   2       41.46       36.42      7.28 o 
   5  12   2      282.04      312.63     16.45 o 
   6  12   2       90.49       96.30      9.71 o 
   7  12   2      129.15      135.41     11.87 o 
   8  12   2       23.22       19.15      6.74 o 
   9  12   2      142.45      136.49     13.76 o 
  -7 -12   3       93.02       88.75     10.79 o 
  -6 -12   3      103.71       85.78     10.52 o 
  -5 -12   3        4.53        2.16      3.24 o 
  -4 -12   3       39.80       40.19      7.55 o 
  -9 -11   3      149.79      125.43     14.03 o 
  -8 -11   3      226.85      206.08     16.18 o 
  -7 -11   3       66.67       77.15     11.06 o 
  -6 -11   3      445.14      446.16     33.45 o 
  -5 -11   3      208.26      192.33     18.07 o 
  -4 -11   3        1.89        3.24      4.32 o 
  -3 -11   3       80.31       86.59     10.25 o 
  -2 -11   3       69.45       67.98      9.98 o 
  -1 -11   3       51.33       54.22      8.90 o 
   0 -11   3       19.77       18.88      6.74 o 
   1 -11   3        2.61        1.08      4.59 o 
  -9 -10   3       54.78       34.24      6.09 o 
  -8 -10   3        2.64        5.13      3.82 o 
  -7 -10   3       11.08        9.22      3.74 o 
  -6 -10   3      385.30      375.50     22.93 o 
  -5 -10   3       11.00       11.27      2.38 o 
  -4 -10   3      132.78      128.00     13.89 o 
  -3 -10   3      159.06      165.89     17.26 o 
  -2 -10   3      726.44      726.15     35.88 o 
  -1 -10   3      596.03      625.54     32.91 o 
   0 -10   3      232.40      256.26     16.72 o 
   1 -10   3       37.08       43.70      9.71 o 
   2 -10   3      177.50      182.62     15.38 o 
   3 -10   3      391.34      407.04     22.66 o 
 -10  -9   3      282.44      298.02     16.66 o 
  -9  -9   3        6.37        6.32      5.33 o 
  -8  -9   3        5.76        5.66      4.32 o 
  -7  -9   3       45.14       41.03      4.95 o 
  -6  -9   3      262.37      253.08     15.12 o 
  -5  -9   3        4.11        4.41      1.95 o 
  -4  -9   3        9.52        8.14      1.64 o 
  -3  -9   3      181.10      178.13     14.84 o 
  -2  -9   3      524.01      539.49     21.85 o 
  -1  -9   3      521.35      564.84     22.39 o 
   0  -9   3     1101.87     1242.17     35.61 o 
   1  -9   3      227.34      176.28     41.14 o 
   2  -9   3      158.08      177.49     15.11 o 
   3  -9   3       24.32       24.55      7.82 o 
   4  -9   3        4.16        7.82      5.93 o 
 -10  -8   3       50.51       39.98      9.26 o 
  -9  -8   3      142.05      150.98     11.66 o 
  -8  -8   3      173.65      177.83     10.78 o 
  -7  -8   3      550.01      515.89     18.98 o 
  -6  -8   3      226.25      231.33      7.24 o 
  -5  -8   3      583.98      583.11     11.66 o 
  -4  -8   3      411.17      410.69      8.66 o 
  -3  -8   3      189.69      187.86      5.01 o 
  -2  -8   3      354.37      354.98     17.53 o 
  -1  -8   3      447.37      483.11     22.93 o 
   1  -8   3        0.24        1.26      0.94 o 
   2  -8   3      150.22      141.32      5.76 o 
   3  -8   3        1.17        1.75      2.13 o 
   4  -8   3        7.35        9.25      5.39 o 
   5  -8   3       15.95       15.42      4.41 o 
 -10  -7   3        6.61        5.13      4.83 o 
  -9  -7   3      200.23      198.94     14.48 o 
  -8  -7   3      588.02      607.74     24.22 o 
  -7  -7   3     1075.01     1043.10     19.45 o 
  -6  -7   3      345.91      362.48      9.81 o 
  -5  -7   3      121.91      118.99      5.33 o 
  -4  -7   3        0.80        3.41      2.26 o 
  -3  -7   3      127.03      123.96      3.66 o 
  -2  -7   3       57.61       45.10      7.82 o 
  -1  -7   3        0.10        1.08      5.13 o 
   0  -7   3       36.06       38.03      8.63 o 
   1  -7   3      569.26      575.82     23.10 o 
   2  -7   3      884.33      919.29     16.49 o 
   3  -7   3      184.06      186.42      6.47 o 
   4  -7   3       76.74       73.44      6.53 o 
   5  -7   3      132.82      130.29     11.60 o 
   6  -7   3      324.76      292.40     17.80 o 
   7  -7   3        0.56        4.59      4.86 o 
 -11  -6   3      279.61      314.09     22.75 o 
 -10  -6   3       39.62       39.66      8.88 o 
  -9  -6   3       12.18        8.90      4.86 o 
  -8  -6   3      213.56      212.14     12.30 o 
  -7  -6   3      359.80      352.24     11.42 o 
  -6  -6   3      112.57       96.51      5.56 o 
  -5  -6   3       20.81       19.62      3.32 o 
  -4  -6   3      523.08      543.79     10.15 o 
  -3  -6   3      203.52      186.41      4.86 o 
  -2  -6   3       85.30       91.61      3.29 o 
  -1  -6   3       74.93       68.02      5.83 o 
   0  -6   3      957.58      985.38     30.48 o 
   1  -6   3     1077.18     1024.85     19.05 o 
   2  -6   3      256.32      228.79      8.00 o 
   3  -6   3      393.65      391.96     10.39 o 
   4  -6   3       91.50       93.57      6.09 o 
   5  -6   3      104.29       98.67      8.56 o 
   6  -6   3      699.19      600.01     66.76 o 
   7  -6   3       27.51       21.31      6.74 o 
 -11  -5   3        1.22        2.92      3.75 o 
 -10  -5   3       22.91       28.72      8.94 o 
  -9  -5   3        2.42        4.48      3.99 o 
  -8  -5   3      173.82      157.93     11.44 o 
  -7  -5   3      580.00      583.62     14.87 o 
  -6  -5   3      369.94      360.45      9.44 o 
  -5  -5   3      203.94      205.97      6.78 o 
  -4  -5   3      155.02      155.42      5.53 o 
  -3  -5   3      243.44      202.36      5.19 o 
  -2  -5   3     2638.60     2807.87     20.95 o 
  -1  -5   3        6.40        5.52      3.11 o 
   0  -5   3      330.15      326.12     15.11 o 
   1  -5   3      373.46      358.66      4.39 o 
   2  -5   3     1340.51     1474.55     19.22 o 
   3  -5   3      648.06      650.75     12.93 o 
   4  -5   3       35.73       34.65      6.38 o 
   5  -5   3        0.93        0.71      2.49 o 
   6  -5   3        0.68        2.74      2.99 o 
   7  -5   3      471.03      485.00     36.95 o 
   8  -5   3      217.60      222.81     18.88 o 
 -11  -4   3        4.64        9.99      5.59 o 
 -10  -4   3        0.59        3.33      4.57 o 
  -9  -4   3      205.55      202.88     15.84 o 
  -8  -4   3      688.19      725.55     21.92 o 
  -7  -4   3       36.64       46.07      5.47 o 
  -6  -4   3      784.66      769.27     15.28 o 
  -5  -4   3     1287.52     1272.81     18.24 o 
  -4  -4   3      231.29      224.84      6.26 o 
  -3  -4   3      203.03      203.49      6.37 o 
  -2  -4   3     1759.52     1844.71     12.81 o 
  -1  -4   3       98.06      105.50      6.80 o 
   0  -4   3      278.74      296.25     13.08 o 
   1  -4   3      418.80      437.69      5.78 o 
   2  -4   3      913.62      965.16     13.25 o 
   3  -4   3     3023.78     3210.53     76.47 o 
   4  -4   3      274.27      295.37     14.84 o 
   5  -4   3      570.07      564.12     25.63 o 
   6  -4   3       26.07       24.00      4.28 o 
   7  -4   3      224.85      254.64     20.50 o 
   8  -4   3       26.74       25.36      8.09 o 
   9  -4   3      157.57      167.78     17.53 o 
 -10  -3   3      106.79       95.17     14.31 o 
  -9  -3   3       83.68       83.92     12.39 o 
  -8  -3   3      704.15      708.26     21.45 o 
  -7  -3   3      147.78      125.85      8.05 o 
  -6  -3   3      419.49      398.24     10.50 o 
  -5  -3   3      532.36      510.25     10.09 o 
  -4  -3   3      216.61      217.99      7.14 o 
  -3  -3   3      505.54      586.07      9.38 o 
  -2  -3   3       10.02        6.43      1.66 o 
  -1  -3   3        0.47        5.78      1.06 o 
   0  -3   3      223.73      186.81      9.05 o 
   1  -3   3        1.56        2.88      1.16 o 
   2  -3   3      530.87      524.63     14.48 o 
   3  -3   3     2165.94     2165.74     21.32 o 
   4  -3   3     1806.98     1784.06     22.15 o 
   5  -3   3     1140.96     1146.99     61.77 o 
   6  -3   3        1.06        3.73      2.97 o 
   7  -3   3      484.07      481.36     35.88 o 
   8  -3   3      625.26      647.93     37.49 o 
   9  -3   3       74.19       53.41     11.60 o 
  10  -3   3       13.29        8.09      7.01 o 
 -10  -2   3        0.73        1.62      6.47 o 
  -9  -2   3       13.43       10.73      5.99 o 
  -8  -2   3        5.67       14.65      5.47 o 
  -7  -2   3        0.25        3.59      3.22 o 
  -6  -2   3       67.56       58.46      4.74 o 
  -5  -2   3      464.57      400.81     12.99 o 
  -4  -2   3      269.60      272.54      8.16 o 
  -3  -2   3     4230.67     4509.54     31.30 o 
  -2  -2   3        8.22        8.92      1.97 o 
  -1  -2   3      575.74      525.11     11.98 o 
   0  -2   3     1874.78     1750.70     20.50 o 
   1  -2   3      916.05     1101.71      8.55 o 
   2  -2   3       63.43       85.37      4.20 o 
   3  -2   3     1118.13     1173.59     32.64 o 
   4  -2   3     1317.44     1333.90     37.90 o 
   5  -2   3      159.49      148.31      7.83 o 
   6  -2   3      201.02      218.56     11.28 o 
   7  -2   3       26.24       33.04      5.69 o 
   8  -2   3        2.35        7.82      8.36 o 
   9  -2   3        5.72        5.13      8.09 o 
  10  -2   3       24.61       24.28     10.25 o 
 -10  -1   3       11.27       28.86     11.87 o 
  -9  -1   3      102.23      106.82     14.84 o 
  -8  -1   3       11.56       12.73      5.11 o 
  -7  -1   3      126.01      112.65     12.84 o 
  -6  -1   3      389.36      359.05     17.21 o 
  -5  -1   3     1689.67     1648.95     38.58 o 
  -4  -1   3     2633.87     2458.38     23.35 o 
  -3  -1   3      855.51      799.42     10.53 o 
  -2  -1   3       32.86       25.60      2.75 o 
  -1  -1   3       15.10       26.78      2.69 o 
   0  -1   3      230.00      226.29      6.28 o 
   1  -1   3    37943.32    30014.99    670.58 o 
   2  -1   3     5392.00     5660.86     35.07 o 
   3  -1   3     1138.48     1167.42     22.25 o 
   4  -1   3      108.91      101.49      6.92 o 
   5  -1   3      110.02      106.35      7.11 o 
   6  -1   3     1415.34     1440.22     29.05 o 
   7  -1   3      417.14      408.88     20.74 o 
   8  -1   3      302.44      336.10     21.58 o 
   9  -1   3      166.25      191.79     19.96 o 
  10  -1   3       27.79       22.93      9.44 o 
  11  -1   3       87.28       95.76     16.99 o 
 -10   0   3      139.90      122.19     16.72 o 
  -9   0   3      147.02      142.96     17.80 o 
  -8   0   3       41.62       58.00     12.95 o 
  -7   0   3       13.35       22.01      7.15 o 
  -6   0   3       30.77       27.72      4.69 o 
  -5   0   3     1707.44     1697.62     28.78 o 
  -4   0   3      494.56      455.72      9.28 o 
  -3   0   3     2700.66     2699.15     20.84 o 
  -2   0   3     2049.07     2127.88     15.68 o 
  -1   0   3     2397.19     2350.23     15.85 o 
   0   0   3       45.48       53.47      3.16 o 
   1   0   3     7363.05     7424.16     43.57 o 
   3   0   3      816.90      831.90     13.06 o 
   4   0   3     2103.15     2106.89     42.08 o 
   5   0   3      141.69      136.18      8.33 o 
   6   0   3      680.58      628.67     13.10 o 
   7   0   3      865.77      826.88     21.78 o 
   8   0   3       83.71       88.75     14.03 o 
   9   0   3      253.38      279.46     21.85 o 
  10   0   3       27.14       33.72     12.41 o 
  11   0   3       23.54       14.84      7.82 o 
  -9   1   3       87.80       76.34     13.49 o 
  -8   1   3        2.88        8.63     10.79 o 
  -7   1   3      165.57      147.28     15.91 o 
  -6   1   3        2.13        2.45      2.11 o 
  -5   1   3       74.42       63.80      6.83 o 
  -4   1   3      234.08      260.28      7.75 o 
  -3   1   3       13.77        5.91      2.16 o 
  -2   1   3      799.65      742.91      9.43 o 
  -1   1   3       42.19       52.67      3.49 o 
   0   1   3      940.79      908.57      8.36 o 
   1   1   3      131.97      125.11      4.33 o 
   2   1   3     4478.82     4858.62     43.56 o 
   3   1   3     4384.05     4306.82     30.90 o 
   4   1   3     2790.40     2763.99     52.20 o 
   5   1   3       72.20       80.71      7.57 o 
   6   1   3     3084.91     3109.19     88.40 o 
   7   1   3      859.93      840.07     18.61 o 
   8   1   3        1.22        4.08      3.73 o 
   9   1   3        2.55        5.93      9.17 o 
  10   1   3       18.58       21.58      9.71 o 
  11   1   3        4.21        7.01      8.09 o 
  -9   2   3      119.34      127.05     17.26 o 
  -8   2   3       51.23       42.62     11.06 o 
  -7   2   3       21.00       27.78     10.52 o 
  -6   2   3       56.29       51.25     11.06 o 
  -5   2   3      512.40      485.76     13.17 o 
  -4   2   3     1882.09     1879.35     45.67 o 
  -3   2   3     1050.09     1046.88     22.00 o 
  -2   2   3     3707.43     3717.38     26.63 o 
  -1   2   3     1904.76     1792.34     15.22 o 
   0   2   3       32.24       23.00      2.05 o 
   1   2   3      525.88      499.21      8.66 o 
   2   2   3      118.62      110.11      5.99 o 
   3   2   3      245.71      227.42     10.39 o 
   4   2   3      567.38      585.76     12.97 o 
   5   2   3      294.42      316.41     10.29 o 
   6   2   3      805.13      785.15     14.84 o 
   7   2   3       56.35       55.54      7.12 o 
   8   2   3      129.84      122.66      7.55 o 
   9   2   3      393.16      400.03     24.01 o 
  10   2   3      171.31      183.97     19.69 o 
  11   2   3      362.31      388.43     35.34 o 
  12   2   3      166.57      181.81     19.42 o 
  -8   3   3      344.81      332.59     24.01 o 
  -7   3   3       66.53       63.66     12.41 o 
  -6   3   3      234.50      267.86     21.04 o 
  -5   3   3       24.05       29.06      5.83 o 
  -4   3   3      148.77      142.07      7.62 o 
  -3   3   3      114.11      118.78      5.21 o 
  -2   3   3     1987.52     1985.89     19.64 o 
  -1   3   3      922.43     1004.69     10.44 o 
   0   3   3     1994.33     2064.40     12.98 o 
   1   3   3        6.34        9.60      1.64 o 
   2   3   3        0.50        1.24      1.49 o 
   3   3   3      248.13      260.14     11.23 o 
   4   3   3      590.90      668.67     12.52 o 
   5   3   3     4841.95     5038.09     60.25 o 
   6   3   3     4703.43     4533.60    105.35 o 
   7   3   3      726.78      670.00     15.71 o 
   8   3   3      227.62      209.52      9.05 o 
   9   3   3       12.11       13.76      9.17 o 
  10   3   3       64.87       68.52     16.45 o 
  11   3   3      113.13      137.57     17.80 o 
  12   3   3      159.06      162.12     18.61 o 
  -8   4   3       76.69       85.78     15.11 o 
  -7   4   3      188.23      201.77     19.96 o 
  -6   4   3       19.16       30.48      9.17 o 
  -5   4   3        7.64       12.09      5.39 o 
  -4   4   3     2576.94     2689.35     46.40 o 
  -3   4   3      136.90      125.64      6.73 o 
  -2   4   3      458.89      457.68     10.87 o 
  -1   4   3       96.82       88.41      5.10 o 
   0   4   3     1577.92     1780.58     15.54 o 
   1   4   3     4407.32     4716.69     34.35 o 
   2   4   3      358.10      319.30     10.30 o 
   3   4   3      724.49      732.77      8.21 o 
   4   4   3       88.51      116.82      4.93 o 
   5   4   3     1638.20     1691.47     17.82 o 
   6   4   3     2513.90     2426.54     27.07 o 
   7   4   3     1352.05     1351.60     22.64 o 
   8   4   3      118.44      120.41      8.24 o 
   9   4   3        0.39        6.24      4.98 o 
  10   4   3      179.90      190.17     18.88 o 
  11   4   3        0.69        8.63     11.06 o 
  12   4   3       11.45       14.03     12.14 o 
  -7   5   3        8.85       11.87      7.82 o 
  -6   5   3       51.27       59.61     14.30 o 
  -5   5   3      136.23      146.47     19.15 o 
  -4   5   3       64.83       68.71      6.92 o 
  -3   5   3      566.39      567.63     14.98 o 
  -2   5   3      520.61      524.59     12.65 o 
  -1   5   3     1705.48     1728.65     24.82 o 
   0   5   3      477.52      458.21      8.60 o 
   1   5   3      104.14       68.21      2.98 o 
   2   5   3      619.74      541.38     12.21 o 
   3   5   3       40.63       36.88      4.39 o 
   4   5   3       54.31       45.60      3.18 o 
   5   5   3      148.85      150.93      5.75 o 
   6   5   3      155.53      166.42      6.82 o 
   7   5   3      395.74      399.36     11.04 o 
   8   5   3       15.35       19.11      3.68 o 
   9   5   3       15.23       15.56      5.23 o 
  10   5   3        6.88        9.17      7.28 o 
  11   5   3      177.74      154.29     19.15 o 
  12   5   3       65.96       80.65     17.53 o 
  -6   6   3       47.86       41.27     11.33 o 
  -5   6   3      528.91      595.33     45.86 o 
  -4   6   3       80.06       90.06     18.48 o 
  -3   6   3       69.08       76.21      7.06 o 
  -2   6   3      556.00      574.62     14.23 o 
  -1   6   3      610.87      603.87     13.20 o 
   0   6   3      164.67      157.95      5.42 o 
   1   6   3     1909.90     1927.99     24.76 o 
   2   6   3      189.54      215.97      8.77 o 
   3   6   3      147.39      132.51      7.14 o 
   4   6   3      656.77      694.41      8.99 o 
   5   6   3       74.29       61.51      4.00 o 
   6   6   3       25.35       33.62      4.11 o 
   7   6   3      348.62      335.62     10.72 o 
   8   6   3      412.39      414.96     12.79 o 
   9   6   3     1109.83     1155.13     25.09 o 
  10   6   3      573.12      575.09     31.29 o 
  11   6   3       50.12       44.51     10.52 o 
  12   6   3      127.71      120.58     16.18 o 
  -5   7   3       22.01       13.76      6.74 o 
  -4   7   3       36.63       34.26      8.90 o 
  -3   7   3        6.20        7.17      2.98 o 
  -2   7   3       21.04       23.17      3.36 o 
  -1   7   3       25.92       33.20      4.08 o 
   0   7   3      101.56       93.39      4.97 o 
   1   7   3        0.12        3.44      0.98 o 
   2   7   3      122.09      113.33      6.96 o 
   3   7   3       14.15       14.42      3.76 o 
   4   7   3     3508.07     3504.15     83.49 o 
   5   7   3     1176.52     1220.12     21.67 o 
   6   7   3      182.64      192.23      7.35 o 
   7   7   3      511.33      506.31     11.62 o 
   8   7   3      443.42      448.63     14.71 o 
   9   7   3     1194.99     1216.69     25.92 o 
  10   7   3      305.91      323.96     24.55 o 
  11   7   3        0.46        8.63     10.79 o 
  12   7   3        6.70        9.71      8.90 o 
  -4   8   3        1.46        2.43      6.20 o 
  -3   8   3        2.02        5.66      6.47 o 
  -2   8   3       31.82       26.23      6.61 o 
  -1   8   3       22.71       16.29      3.30 o 
   0   8   3       97.84      110.44      3.94 o 
   1   8   3     1354.89     1390.65     54.89 o 
   2   8   3      387.18      391.51     12.30 o 
   3   8   3       92.87      106.09      7.15 o 
   4   8   3      428.70      452.44     15.11 o 
   5   8   3      137.36      138.75      4.07 o 
   6   8   3      138.97      137.83      6.55 o 
   7   8   3      162.72      158.09      7.32 o 
   8   8   3       35.28       35.83      5.06 o 
   9   8   3       87.23       89.58      8.88 o 
  10   8   3       57.97       62.31     12.95 o 
  11   8   3        4.52       10.79     10.52 o 
  12   8   3       11.39       16.72     10.52 o 
  -3   9   3      174.01      175.60     16.99 o 
  -2   9   3      168.95      154.02     17.53 o 
  -1   9   3       67.74       69.68      5.54 o 
   0   9   3      797.53      758.25     22.00 o 
   1   9   3      643.73      623.83     18.07 o 
   2   9   3      324.75      330.88     11.92 o 
   3   9   3       11.17        5.66      5.26 o 
   4   9   3        5.44        9.98      6.74 o 
   5   9   3      933.67      889.10     22.25 o 
   6   9   3       17.61       13.18      1.91 o 
   7   9   3       94.59       97.73      5.36 o 
   8   9   3       18.15       23.75      4.08 o 
   9   9   3      574.80      555.55     21.70 o 
  10   9   3      277.26      297.53     26.97 o 
  11   9   3       11.09       13.22      7.55 o 
  12   9   3        1.40        5.39      7.55 o 
  -2  10   3       82.78       84.43     12.41 o 
  -1  10   3      185.76      194.76     16.18 o 
   0  10   3       29.76       39.65     20.23 o 
   1  10   3        5.75        9.44      6.47 o 
   2  10   3       83.66       64.15      7.05 o 
   3  10   3      418.94      413.65     15.16 o 
   4  10   3        6.54        5.11      2.95 o 
   5  10   3       13.81       12.68      5.66 o 
   6  10   3      378.93      340.03     19.02 o 
   7  10   3       26.67       26.41      3.20 o 
   8  10   3      480.94      512.78     24.28 o 
   9  10   3      410.44      409.47     32.91 o 
  10  10   3      320.66      360.38     22.93 o 
  11  10   3      393.07      401.11     24.82 o 
   1  11   3        2.62        4.05      4.32 o 
   2  11   3        0.64        0.81      2.97 o 
   3  11   3      454.33      469.89     33.99 o 
   4  11   3      496.77      493.84     36.69 o 
   5  11   3      162.80      163.66     11.73 o 
   6  11   3       74.73       78.77      9.71 o 
   7  11   3      262.96      267.59     22.93 o 
   8  11   3       86.72       88.48     11.33 o 
   9  11   3       12.36       12.95      5.93 o 
  10  11   3      125.45      119.50     14.03 o 
   1  12   3       60.48       41.81      8.90 o 
   2  12   3      112.64      106.01     25.63 o 
   3  12   3      256.76      230.36     15.11 o 
   4  12   3       73.60       65.55      9.17 o 
   5  12   3       24.42       23.20      6.20 o 
   6  12   3        8.06        4.05      4.32 o 
   7  12   3       12.77        6.20      5.39 o 
   8  12   3       61.11       62.85      9.98 o 
   9  12   3       27.96       28.86      9.17 o 
   5  13   3        7.20        6.20      4.59 o 
   6  13   3      185.74      174.25     13.49 o 
   7  13   3      417.79      454.25     21.58 o 
  -6 -12   4       10.21        8.09      5.13 o 
  -5 -12   4       15.07        5.93      3.78 o 
  -4 -12   4        0.65        5.39      5.93 o 
  -3 -12   4       26.23       19.69      5.93 o 
  -2 -12   4       64.92       67.98      9.98 o 
  -8 -11   4        7.27        4.59      4.86 o 
  -7 -11   4       42.40       36.15      9.44 o 
  -6 -11   4       21.65       12.14      5.66 o 
  -5 -11   4        0.82        2.70      4.05 o 
  -4 -11   4       77.71       89.82     11.33 o 
  -3 -11   4      132.91      128.13     12.95 o 
  -2 -11   4      652.39      640.64     45.05 o 
  -1 -11   4      246.54      276.76     17.80 o 
   0 -11   4      205.18      205.01     16.45 o 
   1 -11   4      151.62      155.10     15.38 o 
  -9 -10   4       87.90       85.48      8.75 o 
  -8 -10   4      212.02      224.93     11.66 o 
  -7 -10   4       40.35       49.77      6.28 o 
  -6 -10   4       25.01       26.54      4.29 o 
  -5 -10   4      256.89      242.84      7.50 o 
  -4 -10   4      281.92      288.36     17.80 o 
  -3 -10   4      130.70      132.44     15.65 o 
  -2 -10   4      148.47      156.45     17.53 o 
  -1 -10   4      228.43      227.93     16.99 o 
   0 -10   4       14.92        9.71      5.93 o 
   1 -10   4       91.71       88.75     11.60 o 
   2 -10   4       52.29       44.51      9.71 o 
   3 -10   4        3.44        7.01      9.44 o 
  -9  -9   4      247.92      258.77     13.78 o 
  -8  -9   4      144.84      156.13     10.09 o 
  -7  -9   4        4.82        6.78      2.88 o 
  -6  -9   4      611.00      585.74     17.07 o 
  -5  -9   4      210.05      221.17      8.88 o 
  -4  -9   4       42.95       43.30      4.36 o 
  -3  -9   4        0.41        3.85      4.86 o 
  -2  -9   4        7.03        6.47      5.13 o 
  -1  -9   4      258.08      276.49     18.07 o 
   0  -9   4      219.24      212.02     16.45 o 
   1  -9   4       30.28       38.84      9.98 o 
   2  -9   4       10.41       11.33      7.01 o 
   3  -9   4      224.93      243.04     23.74 o 
   4  -9   4      378.09      426.74     25.09 o 
 -10  -8   4      127.92      123.51     10.97 o 
  -9  -8   4       96.91       76.18      9.44 o 
  -8  -8   4       97.39       88.31      8.75 o 
  -7  -8   4        5.06        7.24      3.95 o 
  -6  -8   4        3.23        4.32      4.26 o 
  -5  -8   4        5.08        3.00      1.98 o 
  -4  -8   4      405.82      404.21      8.14 o 
  -3  -8   4      189.13      191.84     11.87 o 
  -2  -8   4      689.32      690.18     36.95 o 
  -1  -8   4     1559.77     1676.19     39.11 o 
   0  -8   4     2040.55     2272.33     45.86 o 
   1  -8   4      462.91      470.16     22.12 o 
   2  -8   4       12.70       16.45      6.47 o 
   3  -8   4      205.91      222.89     10.46 o 
   4  -8   4       88.56      106.28     15.11 o 
   5  -8   4       13.53       12.68      7.55 o 
   6  -8   4        0.45        1.89      9.71 o 
 -10  -7   4       22.88       19.06      7.10 o 
  -9  -7   4       28.89       24.73      6.28 o 
  -8  -7   4        9.80       10.04      4.28 o 
  -7  -7   4      170.48      146.61     10.64 o 
  -6  -7   4       30.12       34.47      6.01 o 
  -5  -7   4      211.93      235.99      7.50 o 
  -4  -7   4        1.64        5.35      3.05 o 
  -3  -7   4       12.04       15.88      2.27 o 
  -2  -7   4      313.99      330.44     13.09 o 
  -1  -7   4     1598.58     1688.60     36.95 o 
   0  -7   4      786.38      809.77     26.97 o 
   1  -7   4      601.59      610.97     24.55 o 
   2  -7   4        6.98        7.36      1.26 o 
   3  -7   4        3.93        4.55      1.87 o 
   4  -7   4      154.45      149.90      8.83 o 
   5  -7   4      148.25      127.32     10.79 o 
   6  -7   4        0.20        4.32      6.47 o 
 -10  -6   4        2.20        4.32      4.53 o 
  -9  -6   4      107.55      107.47      9.98 o 
  -8  -6   4      114.64      130.02     15.64 o 
  -7  -6   4     1071.18     1043.52     19.69 o 
  -6  -6   4     1700.16     1778.80     26.64 o 
  -5  -6   4      408.03      406.81      9.31 o 
  -4  -6   4      347.59      346.37      8.84 o 
  -3  -6   4       46.36       51.94      3.80 o 
  -2  -6   4      458.51      501.14     15.33 o 
  -1  -6   4       54.37       46.90      6.47 o 
   0  -6   4        1.38        0.54      8.09 o 
   1  -6   4       26.64       21.04      6.47 o 
   2  -6   4      148.42      150.38      3.92 o 
   3  -6   4      289.04      283.74      8.01 o 
   4  -6   4       88.13       94.99      5.88 o 
   5  -6   4       67.19       56.34      8.47 o 
   6  -6   4      541.12      522.23     37.22 o 
   7  -6   4      467.80      446.43     22.39 o 
 -10  -5   4      367.57      336.69     16.69 o 
  -9  -5   4      194.18      202.88     15.16 o 
  -8  -5   4       18.93       24.80      6.20 o 
  -7  -5   4     1506.26     1383.90     44.16 o 
  -6  -5   4       45.97       46.88      4.40 o 
  -5  -5   4        6.16        5.88      2.44 o 
  -4  -5   4       66.61       57.84      5.08 o 
  -3  -5   4       40.78       36.10      3.85 o 
  -2  -5   4      941.38     1053.35      9.52 o 
  -1  -5   4      428.64      476.30     13.51 o 
   0  -5   4      657.37      692.16     23.20 o 
   1  -5   4      636.88      688.93     22.93 o 
   2  -5   4     1413.19     1496.85     31.21 o 
   3  -5   4      350.73      340.55      8.79 o 
   4  -5   4      245.38      229.65     15.78 o 
   5  -5   4      117.08      107.73      6.87 o 
   6  -5   4       28.97       23.47      6.41 o 
   7  -5   4       33.86       27.24      7.28 o 
   8  -5   4       33.05       28.32      8.09 o 
 -10  -4   4      122.45      128.60     15.74 o 
  -9  -4   4       39.72       35.08      7.57 o 
  -8  -4   4       16.98       17.96      5.41 o 
  -7  -4   4        9.53       13.02      5.22 o 
  -6  -4   4       29.25       32.31      4.52 o 
  -5  -4   4      189.91      188.11      7.25 o 
  -4  -4   4      800.44      835.44     13.56 o 
  -3  -4   4       16.29       15.75      3.08 o 
  -2  -4   4     2586.51     2680.61     17.09 o 
  -1  -4   4     2678.32     2757.05     27.15 o 
   0  -4   4       53.59       44.65      5.33 o 
   1  -4   4      786.22      759.76     15.22 o 
   2  -4   4     1569.18     1637.89     31.60 o 
   3  -4   4     1179.22     1220.32     27.51 o 
   4  -4   4     1283.62     1329.75     25.78 o 
   5  -4   4       12.83       12.47      3.49 o 
   6  -4   4      149.12      136.41      8.04 o 
   7  -4   4       17.48       10.52      7.01 o 
   8  -4   4       98.48       90.36     13.22 o 
   9  -4   4      169.61      153.75     16.45 o 
 -10  -3   4       26.12       29.48      9.31 o 
  -9  -3   4        1.55        3.90      4.92 o 
  -8  -3   4      463.90      423.84     21.12 o 
  -7  -3   4      472.69      523.73     17.54 o 
  -6  -3   4       19.31       18.24      4.21 o 
  -5  -3   4      234.67      232.26      8.55 o 
  -4  -3   4      496.42      538.44      9.83 o 
  -3  -3   4      293.67      271.85      6.46 o 
  -2  -3   4     2124.39     2102.18     15.65 o 
  -1  -3   4      636.81      569.60      6.91 o 
   0  -3   4      278.19      250.50      5.01 o 
   1  -3   4      491.71      558.12      9.79 o 
   2  -3   4      474.80      492.75      7.25 o 
   3  -3   4        7.04        6.54      2.65 o 
   4  -3   4      193.33      199.05      8.02 o 
   5  -3   4        8.46        3.82      4.41 o 
   6  -3   4       21.22       22.82      5.93 o 
   7  -3   4      109.42      114.61      8.10 o 
   8  -3   4       53.68       51.52     11.60 o 
   9  -3   4       65.36       53.95     11.60 o 
  10  -3   4      363.86      336.37     24.55 o 
 -10  -2   4       91.44       98.20     10.20 o 
  -9  -2   4        0.94        2.68      3.96 o 
  -8  -2   4      747.86      675.19     29.47 o 
  -7  -2   4     1219.55     1188.32     26.32 o 
  -6  -2   4     1274.60     1145.87     30.48 o 
  -5  -2   4      535.05      523.44     11.13 o 
  -4  -2   4      126.04      126.52      6.54 o 
  -3  -2   4       69.99       88.57      5.33 o 
  -2  -2   4      180.71      192.43      6.77 o 
  -1  -2   4      447.79      474.67      9.34 o 
   0  -2   4        3.81        4.15      1.25 o 
   1  -2   4     1504.45     1555.97     19.54 o 
   2  -2   4      410.62      406.08      8.65 o 
   3  -2   4     2045.51     2157.47     53.41 o 
   4  -2   4      313.51      309.69      9.51 o 
   5  -2   4      736.74      781.86     18.37 o 
   6  -2   4      296.85      293.09     11.64 o 
   7  -2   4      597.43      619.07     18.62 o 
   8  -2   4      447.65      479.61     27.24 o 
   9  -2   4      175.73      190.44     21.31 o 
  10  -2   4        4.30        8.09      7.28 o 
  -9  -1   4       17.28       18.27      6.20 o 
  -8  -1   4       56.62       66.13     10.62 o 
  -7  -1   4       18.85       10.67      4.53 o 
  -6  -1   4      511.77      506.49     18.41 o 
  -5  -1   4        0.77        2.75      3.02 o 
  -4  -1   4        1.24        3.00      3.01 o 
  -3  -1   4     1377.29     1530.56     19.23 o 
  -2  -1   4     3985.62     4274.76     67.49 o 
  -1  -1   4       21.18       22.52      2.80 o 
   0  -1   4      559.91      653.51      8.39 o 
   1  -1   4     3224.97     3198.18     74.04 o 
   2  -1   4     7483.71     8246.91     40.64 o 
   3  -1   4     3199.64     3397.74     81.33 o 
   4  -1   4      705.44      689.64     13.91 o 
   5  -1   4      302.43      284.32     10.41 o 
   6  -1   4      134.59      157.46      9.20 o 
   7  -1   4      183.22      179.49     11.02 o 
   8  -1   4      310.71      335.02     21.85 o 
   9  -1   4       32.33       26.70      9.71 o 
  10  -1   4       10.99       12.95      7.82 o 
  11  -1   4       11.72       14.30      9.71 o 
  -9   0   4       10.82        9.17     10.52 o 
  -8   0   4        1.99        1.89      3.72 o 
  -7   0   4       17.41        8.81      5.06 o 
  -6   0   4        3.65        8.15      3.64 o 
  -5   0   4      558.72      504.67     11.98 o 
  -4   0   4     1195.23     1231.46     22.43 o 
  -3   0   4      377.41      316.03      7.58 o 
  -2   0   4     1252.18     1577.38     15.04 o 
  -1   0   4      440.99      430.43      8.41 o 
   0   0   4       21.42       31.02      2.89 o 
   1   0   4      274.86      254.04      7.16 o 
   2   0   4     4121.62     4158.73     23.54 o 
   3   0   4      820.07      851.96     13.64 o 
   4   0   4      129.97      140.08      7.52 o 
   5   0   4      433.86      437.29     12.38 o 
   6   0   4      484.59      509.00     23.87 o 
   7   0   4       47.34       44.87      5.34 o 
   8   0   4       16.35       15.32      4.41 o 
   9   0   4      122.61      147.55     16.45 o 
  10   0   4      299.81      319.38     29.40 o 
  11   0   4      257.84      220.11     21.04 o 
  -9   1   4      139.99      135.14     17.80 o 
  -8   1   4       21.85       41.81     12.14 o 
  -7   1   4      187.52      201.34     18.59 o 
  -6   1   4      214.02      199.59     17.22 o 
  -5   1   4      694.44      653.73     18.02 o 
  -4   1   4     2044.71     2023.52     35.25 o 
  -3   1   4     1356.66     1368.15     21.30 o 
  -2   1   4     1316.62     1447.47     14.38 o 
  -1   1   4      246.83      247.24      6.30 o 
   0   1   4     1493.68     1572.11     15.81 o 
   1   1   4     1091.79     1085.21      9.75 o 
   2   1   4       23.51       36.55      3.22 o 
   3   1   4      379.97      372.02     10.33 o 
   4   1   4     1155.46     1234.23     26.03 o 
   5   1   4      385.32      330.30     13.34 o 
   6   1   4      637.20      648.99     17.53 o 
   7   1   4      377.14      355.61     11.42 o 
   8   1   4      187.65      184.77     12.00 o 
   9   1   4      104.97       99.27     14.03 o 
  10   1   4      122.72      114.64     15.65 o 
  11   1   4       64.00       62.31     13.22 o 
  12   1   4       35.93       46.13     12.68 o 
  -8   2   4        3.75        9.17      9.71 o 
  -7   2   4      146.13      175.87     17.53 o 
  -6   2   4      166.67      199.61     18.34 o 
  -5   2   4       16.09       21.30      4.94 o 
  -4   2   4      224.51      218.27      7.78 o 
  -3   2   4     1545.83     1556.80     37.06 o 
  -2   2   4      237.99      230.48      6.67 o 
  -1   2   4      214.97      220.03      6.60 o 
   0   2   4     1264.82     1243.28     11.14 o 
   1   2   4     1118.13     1128.41     13.97 o 
   2   2   4      451.08      437.35     11.80 o 
   3   2   4      213.43      245.18      9.16 o 
   4   2   4     3064.37     3291.31     31.18 o 
   5   2   4     2134.58     2143.77     29.00 o 
   6   2   4     1534.00     1579.64     27.18 o 
   7   2   4      651.75      633.55     28.50 o 
   8   2   4      280.56      272.43     10.32 o 
   9   2   4       94.36      104.39     14.03 o 
  10   2   4        4.67        9.44     12.14 o 
  11   2   4       89.65      100.88     15.65 o 
  12   2   4       13.45       13.76      8.36 o 
  -8   3   4       98.64      129.75     17.53 o 
  -7   3   4       29.72       40.73     10.79 o 
  -6   3   4       38.89       43.70     12.41 o 
  -5   3   4       13.45       14.01      4.29 o 
  -3   3   4      565.25      581.95     17.87 o 
  -2   3   4      113.79      119.07      6.34 o 
  -1   3   4      431.66      422.08      9.45 o 
   0   3   4      530.73      521.26      7.35 o 
   1   3   4     2409.97     2339.61     14.10 o 
   2   3   4     3008.90     3028.60     59.49 o 
   3   3   4        4.67        9.35      1.96 o 
   4   3   4      735.41      642.86     14.30 o 
   5   3   4     1339.40     1292.89     21.27 o 
   6   3   4      716.57      709.24     13.21 o 
   7   3   4       91.71       97.53      8.29 o 
   8   3   4       35.37       29.37      5.44 o 
   9   3   4       13.46        9.71      7.28 o 
  10   3   4      492.14      465.85     28.86 o 
  11   3   4        4.69       11.33     12.14 o 
  12   3   4      134.15      159.15     19.15 o 
  -7   4   4      246.53      342.85     25.36 o 
  -6   4   4        0.86        3.78      7.55 o 
  -5   4   4      215.92      256.80     21.58 o 
  -4   4   4      414.74      426.96     50.58 o 
  -3   4   4        4.36        7.22      3.23 o 
  -2   4   4      885.39      898.75     16.52 o 
  -1   4   4      150.37      161.55      5.43 o 
   0   4   4      502.13      560.83      8.61 o 
   1   4   4       14.66       25.47      2.52 o 
   2   4   4      126.23      154.35      8.20 o 
   3   4   4      380.69      388.00     11.15 o 
   4   4   4       64.95       70.21      6.29 o 
   5   4   4      405.67      426.50      9.06 o 
   6   4   4       18.13       24.66      4.96 o 
   7   4   4      272.28      253.41      9.95 o 
   8   4   4      103.16       94.96      6.70 o 
   9   4   4      401.90      395.73     17.40 o 
  10   4   4     1880.57     2037.38     52.33 o 
  11   4   4      421.20      428.08     36.15 o 
  12   4   4       45.71       50.44     15.65 o 
  -6   5   4      142.47      170.21     18.07 o 
  -5   5   4        6.00       10.25     10.25 o 
  -4   5   4      141.15      135.06     14.70 o 
  -3   5   4     2372.37     2344.35     41.27 o 
  -2   5   4      201.92      187.32      8.09 o 
  -1   5   4       50.72       45.12      4.28 o 
   0   5   4      351.88      364.50      7.91 o 
   1   5   4      534.84      563.52     10.10 o 
   2   5   4       53.07       57.19      5.34 o 
   3   5   4      160.39      156.01     10.92 o 
   4   5   4     1076.82     1033.70     13.14 o 
   5   5   4     2760.10     2789.54     22.58 o 
   6   5   4     1757.58     1738.24     33.95 o 
   7   5   4      812.97      799.25     15.53 o 
   8   5   4      222.37      217.68      8.97 o 
   9   5   4       10.66        9.13      3.84 o 
  10   5   4       81.86       85.51     14.57 o 
  11   5   4       42.35       51.25     11.06 o 
  12   5   4       93.07       79.30     13.76 o 
  -6   6   4       35.62       45.05     12.14 o 
  -5   6   4        0.27        3.24      6.74 o 
  -4   6   4      182.30      172.04     43.16 o 
  -3   6   4        0.04        6.32      3.73 o 
  -2   6   4      285.48      272.59      9.40 o 
  -1   6   4      478.37      496.64     11.37 o 
   0   6   4      157.03      163.54      5.82 o 
   1   6   4       33.50       34.14      2.15 o 
   2   6   4      111.76      118.87      7.15 o 
   3   6   4      506.85      538.73     23.47 o 
   4   6   4      295.91      269.48     10.68 o 
   5   6   4     2295.62     2334.69     29.37 o 
   6   6   4      370.29      358.36      9.36 o 
   7   6   4      661.77      648.45     13.04 o 
   8   6   4      385.24      390.75     14.77 o 
   9   6   4        0.60        2.68      4.02 o 
  10   6   4        0.31        7.01     11.60 o 
  11   6   4       14.57        9.71      7.55 o 
  12   6   4      245.06      269.20     21.85 o 
  -5   7   4       89.52       91.17     16.72 o 
  -4   7   4       22.10       28.32      9.71 o 
  -3   7   4       77.63       75.31     12.27 o 
  -2   7   4      143.92      136.06      8.38 o 
  -1   7   4     1707.40     1624.55     28.51 o 
   0   7   4      714.61      732.14     15.09 o 
   1   7   4       50.56       58.81      6.10 o 
   2   7   4      101.13      113.36      7.81 o 
   3   7   4       84.49       93.93      7.60 o 
   4   7   4      235.50      263.89     11.35 o 
   5   7   4        0.30        1.97      1.74 o 
   6   7   4       22.43       25.23      3.28 o 
   7   7   4       40.78       45.26      4.41 o 
   8   7   4        1.77        4.69      4.56 o 
   9   7   4      208.53      187.62     12.68 o 
  10   7   4      101.28      111.67     16.45 o 
  11   7   4      195.89      187.74     20.50 o 
  12   7   4       72.89       74.72     14.03 o 
  -4   8   4      154.03      208.24     20.50 o 
  -3   8   4       52.16       66.63     12.68 o 
  -2   8   4       32.27       31.56      8.09 o 
  -1   8   4      352.02      349.77     16.59 o 
   0   8   4      450.59      434.14     13.01 o 
   1   8   4      354.75      322.30     12.78 o 
   2   8   4        0.02        3.21      2.53 o 
   3   8   4        0.36        4.21      3.91 o 
   4   8   4       11.49       12.06      3.94 o 
   5   8   4       29.16       26.07      5.62 o 
   6   8   4        2.20        6.24      4.86 o 
   7   8   4      488.19      506.72     15.61 o 
   8   8   4     1425.53     1499.72     24.52 o 
   9   8   4      991.64     1000.19     27.20 o 
  10   8   4      389.36      338.19     39.79 o 
  11   8   4       76.11       68.25     12.68 o 
  12   8   4       80.75      100.88     14.57 o 
  -3   9   4        3.89        9.44      8.90 o 
  -2   9   4        1.18        5.39      8.36 o 
  -1   9   4       24.04       17.26      6.47 o 
   0   9   4        0.69        3.15      1.93 o 
   1   9   4      176.15      162.93     14.03 o 
   2   9   4      841.11      801.38     51.93 o 
   3   9   4       78.33       80.60      6.86 o 
   4   9   4     1255.47     1250.05     44.24 o 
   5   9   4      733.28      715.40     20.64 o 
   6   9   4       65.28       66.75      7.05 o 
   7   9   4      405.43      450.74     22.93 o 
   8   9   4      681.85      700.55     19.93 o 
   9   9   4       38.57       46.58      5.74 o 
  10   9   4       26.66       29.13      9.17 o 
  11   9   4       19.06       14.03      7.82 o 
  12   9   4        2.73        5.13      9.71 o 
  -2  10   4       15.43       14.03      8.36 o 
  -1  10   4        0.64        1.62      4.86 o 
   0  10   4      105.98      105.74     31.29 o 
   1  10   4      155.66      164.27     42.89 o 
   2  10   4      265.05      281.61     17.26 o 
   3  10   4      154.80      165.08     17.80 o 
   4  10   4       26.91       38.89      5.71 o 
   5  10   4        5.69        2.16      4.05 o 
   6  10   4      359.00      333.40     20.23 o 
   7  10   4        0.73        3.51      6.74 o 
   8  10   4       10.09       14.30      7.28 o 
   9  10   4       30.89       17.26      7.01 o 
  10  10   4       26.49       26.70      8.09 o 
  11  10   4       34.11       43.97     11.33 o 
   0  11   4       75.34       66.09     11.87 o 
   1  11   4       14.87        9.71      5.39 o 
   2  11   4      109.31       96.30     11.33 o 
   3  11   4        8.25        7.01      4.32 o 
   4  11   4       67.67       64.47      9.71 o 
   5  11   4        7.46        8.09      4.32 o 
   6  11   4       10.59       14.30      5.39 o 
   7  11   4      149.41      166.16     17.26 o 
   8  11   4      123.18      142.16     13.76 o 
   9  11   4      290.96      304.27     20.50 o 
  10  11   4      318.91      333.13     22.39 o 
   2  12   4        3.86        1.89      3.51 o 
   3  12   4        3.02        1.89      3.51 o 
   4  12   4        1.68        1.35      4.32 o 
   5  12   4       59.41       69.05     10.25 o 
   6  12   4       81.37       92.25     10.79 o 
   7  12   4      104.24       91.71     11.06 o 
   8  12   4       10.28        3.24      3.51 o 
   9  12   4       46.49       33.45      8.63 o 
   6  13   4      202.63      207.70     15.38 o 
  -5 -12   5      316.88      292.13     18.88 o 
  -4 -12   5      366.85      361.19     21.04 o 
  -3 -12   5      153.22      156.45     15.11 o 
  -2 -12   5       35.99       32.10      8.09 o 
  -7 -11   5       28.97       24.28      9.44 o 
  -6 -11   5        1.64        4.59      6.74 o 
  -5 -11   5       38.45       39.65      8.90 o 
  -4 -11   5       48.41       54.76      9.71 o 
  -3 -11   5      220.49      211.75     16.99 o 
  -2 -11   5        1.29        2.70      7.01 o 
  -1 -11   5       70.25       66.36     10.79 o 
   0 -11   5       43.61       37.22     11.06 o 
   1 -11   5        3.91        6.20      6.47 o 
  -8 -10   5       26.96       28.32      8.36 o 
  -7 -10   5       37.64       29.40      9.98 o 
  -6 -10   5       28.91       19.96      7.28 o 
  -5 -10   5       53.41       37.49      9.17 o 
  -4 -10   5        2.38        5.39      7.82 o 
  -3 -10   5       40.07       43.70      8.90 o 
  -2 -10   5      327.01      317.76     19.96 o 
  -1 -10   5      156.48      158.61     17.53 o 
   0 -10   5      212.01      218.22     21.58 o 
   1 -10   5      236.78      247.63     18.61 o 
   2 -10   5      223.22      242.23     19.42 o 
   3 -10   5      135.43      158.07     17.26 o 
  -9  -9   5       13.87       13.80      5.93 o 
  -8  -9   5        1.14        3.16      3.50 o 
  -7  -9   5        6.37        9.06      4.49 o 
  -6  -9   5      166.82      158.33      8.98 o 
  -5  -9   5      117.73      121.06      9.53 o 
  -4  -9   5      838.80      613.58     16.02 o 
  -3  -9   5      692.67      714.55     32.37 o 
  -2  -9   5      363.31      362.00     22.39 o 
  -1  -9   5      423.67      419.99     24.28 o 
   0  -9   5        1.57        4.32      7.01 o 
   1  -9   5       27.82       32.64     10.52 o 
   2  -9   5      285.68      333.94     29.13 o 
   3  -9   5        0.48        0.00      6.20 o 
  -9  -8   5      152.13      142.20     10.85 o 
  -8  -8   5       19.39       18.07      5.49 o 
  -7  -8   5       33.97       42.59      6.47 o 
  -6  -8   5      333.08      317.14     12.74 o 
  -5  -8   5       44.62       46.83      5.38 o 
  -4  -8   5       11.25        9.10      1.81 o 
  -3  -8   5       61.45       64.92      9.04 o 
  -2  -8   5      229.04      222.54     11.59 o 
  -1  -8   5      202.45      215.53     16.45 o 
   0  -8   5      281.25      305.08     19.42 o 
   1  -8   5       67.05       71.75     11.33 o 
   2  -8   5       21.33       16.45      7.28 o 
   3  -8   5        1.20        4.59      8.36 o 
   4  -8   5       11.01        9.17      6.47 o 
   5  -8   5      362.01      412.71     25.36 o 
  -9  -7   5      172.35      176.59     12.55 o 
  -8  -7   5      119.15      108.42      9.44 o 
  -7  -7   5       67.40       76.52      9.25 o 
  -6  -7   5      362.06      348.65     10.84 o 
  -5  -7   5       32.22       29.30      4.83 o 
  -4  -7   5       13.92       17.69      2.39 o 
  -3  -7   5       20.49       21.61      1.94 o 
  -2  -7   5      355.16      328.78     17.40 o 
  -1  -7   5       46.78       38.90      5.96 o 
   0  -7   5       58.07       59.61      9.98 o 
   1  -7   5      630.57      677.60     29.67 o 
   2  -7   5      181.30      186.66     16.72 o 
   3  -7   5       55.33       53.31      2.63 o 
   4  -7   5       72.38       79.55      7.43 o 
   5  -7   5      109.07      115.17      8.29 o 
   6  -7   5      102.16      124.35     16.99 o 
 -10  -6   5        8.42       14.84     13.76 o 
  -9  -6   5       42.20       30.71      6.45 o 
  -8  -6   5       59.86       61.03      7.52 o 
  -7  -6   5      120.62      117.10     12.20 o 
  -6  -6   5      384.26      347.07     13.33 o 
  -5  -6   5      648.38      685.47     15.98 o 
  -4  -6   5        5.38        5.76      2.42 o 
  -3  -6   5      170.99      179.30      5.26 o 
  -2  -6   5      350.04      353.69      8.03 o 
  -1  -6   5     1323.44     1337.25     32.37 o 
   0  -6   5     1644.76     1706.40     50.71 o 
   1  -6   5     1121.38     1180.40     33.45 o 
   2  -6   5        9.17       16.99     12.14 o 
   3  -6   5       56.16       59.21      3.28 o 
   4  -6   5       41.98       40.39      3.58 o 
   5  -6   5      130.12      131.36     10.19 o 
   6  -6   5       40.41       40.73      7.82 o 
   7  -6   5       88.53       78.77     10.25 o 
 -10  -5   5       24.40       33.30     10.37 o 
  -9  -5   5       34.53       41.51      9.24 o 
  -8  -5   5       57.99       75.94      8.49 o 
  -7  -5   5      317.26      267.34     13.89 o 
  -6  -5   5     1821.33     1834.64     28.77 o 
  -4  -5   5      107.96      104.00      5.34 o 
  -3  -5   5      487.30      497.57      9.05 o 
  -2  -5   5      428.80      435.61      7.84 o 
  -1  -5   5      536.92      518.08      8.61 o 
   0  -5   5     1277.90     1249.85     57.05 o 
   1  -5   5      194.39      210.94     15.38 o 
   2  -5   5        3.67        6.54      1.26 o 
   3  -5   5      464.83      464.02     10.16 o 
   4  -5   5        8.83        9.89      2.53 o 
   5  -5   5       32.68       28.50      4.34 o 
   6  -5   5       15.99       17.53      7.28 o 
   7  -5   5       64.26       63.93     10.25 o 
   8  -5   5       30.21       27.51      8.09 o 
 -10  -4   5       37.57       40.19     10.58 o 
  -9  -4   5      565.69      643.80     22.22 o 
  -8  -4   5      113.31      127.89     10.97 o 
  -7  -4   5      800.88      801.73     25.51 o 
  -6  -4   5       67.99       80.80      8.06 o 
  -5  -4   5      831.97      815.19     15.19 o 
  -4  -4   5       70.16       68.89      4.88 o 
  -3  -4   5      745.18      759.81     12.59 o 
  -2  -4   5      105.21      109.76      4.16 o 
  -1  -4   5       38.19       42.96      2.50 o 
   0  -4   5      152.64      156.08      4.19 o 
   1  -4   5       20.48       21.71      1.40 o 
   2  -4   5      247.40      263.44      5.17 o 
   3  -4   5      550.35      520.26     10.13 o 
   4  -4   5      219.97      218.48     12.27 o 
   5  -4   5       38.19       39.82      4.67 o 
   6  -4   5      171.87      175.87      8.79 o 
   7  -4   5       94.09       91.76      8.62 o 
   8  -4   5      666.37      670.04     48.28 o 
   9  -4   5      247.15      246.28     19.15 o 
  -9  -3   5      113.82       93.26     13.73 o 
  -8  -3   5      255.77      243.87     13.64 o 
  -7  -3   5      446.23      411.96     17.54 o 
  -6  -3   5       10.72       10.75      4.08 o 
  -5  -3   5      191.08      183.10      8.47 o 
  -4  -3   5      156.90      177.37      7.55 o 
  -3  -3   5       79.67       75.18      4.39 o 
  -2  -3   5      235.90      259.31      6.30 o 
  -1  -3   5     1331.78     1406.24     12.31 o 
   0  -3   5     3030.01     3116.94     18.91 o 
   1  -3   5      454.05      472.98      6.84 o 
   2  -3   5     1213.22     1275.10     33.95 o 
   3  -3   5      958.01     1016.27     12.56 o 
   4  -3   5      743.16      739.33     16.39 o 
   5  -3   5      550.71      555.98     13.86 o 
   6  -3   5      414.81      441.38     15.28 o 
   7  -3   5        0.76        3.94      3.59 o 
   8  -3   5       15.36       19.15      7.55 o 
   9  -3   5        1.01        1.35      6.74 o 
  10  -3   5       45.78       48.28     11.33 o 
  -9  -2   5        1.98        2.36      4.59 o 
  -8  -2   5        4.30        3.51      3.24 o 
  -7  -2   5       26.13       17.13      5.03 o 
  -6  -2   5       11.38       10.71      5.51 o 
  -5  -2   5        6.47        7.88      3.32 o 
  -4  -2   5      349.55      364.76      9.31 o 
  -3  -2   5     1044.07     1099.24     29.32 o 
  -2  -2   5       99.02       90.22      4.54 o 
  -1  -2   5      492.59      443.14      8.39 o 
   0  -2   5     3201.69     3328.52     23.20 o 
   1  -2   5       24.87       18.08      2.16 o 
   2  -2   5     1433.74     1551.71     14.28 o 
   3  -2   5      909.59      956.69     20.56 o 
   4  -2   5        0.29        2.39      3.63 o 
   5  -2   5       28.98       25.35      4.57 o 
   6  -2   5       15.00       13.68      3.84 o 
   7  -2   5      317.22      330.07     13.44 o 
   8  -2   5      149.67      158.61     16.72 o 
   9  -2   5      138.69      143.23     16.18 o 
  10  -2   5      144.84      156.18     18.07 o 
  -9  -1   5      137.29      142.82     16.80 o 
  -8  -1   5      168.16      156.48     18.37 o 
  -7  -1   5      491.33      473.64     21.51 o 
  -6  -1   5      595.40      566.09     35.20 o 
  -5  -1   5      459.01      432.40     10.67 o 
  -4  -1   5      778.14      815.90     13.95 o 
  -3  -1   5      262.63      252.09      9.66 o 
  -2  -1   5        3.48       12.26      2.43 o 
  -1  -1   5      363.99      326.49      8.84 o 
   0  -1   5      714.70      727.08      9.04 o 
   1  -1   5        6.66       10.69      1.99 o 
   2  -1   5        3.10        6.65      2.48 o 
   3  -1   5      257.71      278.53     11.21 o 
   4  -1   5       53.87       53.29      4.96 o 
   5  -1   5      839.08      852.42     17.06 o 
   6  -1   5       19.89       26.23      5.06 o 
   7  -1   5      260.96      277.67     13.01 o 
   8  -1   5      241.29      253.29     19.15 o 
   9  -1   5      719.50      758.25     42.62 o 
  10  -1   5      177.02      192.87     19.42 o 
  11  -1   5       68.68       74.99     16.45 o 
  -9   0   5        1.29        7.28     10.25 o 
  -8   0   5      539.00      527.68     20.11 o 
  -7   0   5      101.93      135.52     17.68 o 
  -6   0   5      114.66      149.64     11.63 o 
  -5   0   5      692.35      678.54     39.20 o 
  -4   0   5        0.31        3.03      3.11 o 
  -3   0   5       11.71       10.16      2.43 o 
  -2   0   5        7.78       10.14      2.47 o 
  -1   0   5      115.27      107.06      5.35 o 
   0   0   5      883.35      960.39     10.64 o 
   1   0   5      107.01      117.72      4.24 o 
   2   0   5     4953.85     5172.19     57.06 o 
   3   0   5     2691.91     2835.10     59.49 o 
   4   0   5      292.62      300.20     12.01 o 
   5   0   5      156.95      160.17      8.39 o 
   6   0   5      111.16      107.72      8.45 o 
   7   0   5     1056.77     1121.49     57.32 o 
   8   0   5      363.53      368.62     19.02 o 
   9   0   5      416.03      446.43     27.24 o 
  10   0   5        0.23        5.13      7.82 o 
  11   0   5        2.08        1.08      7.55 o 
  -8   1   5      148.64      191.25     20.23 o 
  -6   1   5      147.55      125.28     14.48 o 
  -5   1   5        2.90        2.11      2.69 o 
  -4   1   5      126.82      115.51      6.35 o 
  -3   1   5      421.79      433.25     17.77 o 
  -2   1   5      787.28      800.06     12.17 o 
  -1   1   5      594.69      610.03      9.40 o 
   0   1   5      118.73      100.36      4.18 o 
   1   1   5      568.92      558.78      8.67 o 
   2   1   5     3273.42     3423.98     34.23 o 
   3   1   5     8098.32     8373.44     41.95 o 
   4   1   5      662.70      690.22     20.64 o 
   5   1   5       48.68       44.72      5.37 o 
   6   1   5      133.53      108.76      7.98 o 
   7   1   5      110.87      119.46      9.37 o 
   8   1   5       49.48       46.98      6.53 o 
   9   1   5      364.57      373.06     24.01 o 
  10   1   5      468.70      491.74     27.51 o 
  11   1   5      420.58      422.15     27.78 o 
  12   1   5      384.41      415.68     28.32 o 
  -8   2   5        3.50        2.70      6.47 o 
  -6   2   5      298.46      285.53     15.94 o 
  -5   2   5      439.61      433.32     33.72 o 
  -4   2   5      111.36      121.43      8.76 o 
  -3   2   5      125.96      127.14      5.88 o 
  -2   2   5      386.34      370.77      8.78 o 
  -1   2   5      566.57      565.17      9.56 o 
   0   2   5       79.68       65.04      3.66 o 
   1   2   5     1112.14     1151.48     16.18 o 
   2   2   5      493.74      462.89     10.43 o 
   3   2   5      584.15      582.14      9.94 o 
   4   2   5       84.25      101.50      7.24 o 
   5   2   5      152.36      177.61      9.25 o 
   6   2   5       68.44       70.77      8.42 o 
   7   2   5      284.18      274.68     12.90 o 
   8   2   5      328.41      318.16     17.07 o 
   9   2   5       21.86       32.37      8.90 o 
  10   2   5        1.03        4.86     12.68 o 
  11   2   5      202.68      222.00     25.09 o 
  12   2   5      514.01      571.59     33.45 o 
  -7   3   5        3.76        4.59      7.82 o 
  -6   3   5      374.58      421.88     36.15 o 
  -5   3   5      822.90      924.57     32.91 o 
  -4   3   5      776.86      757.28     26.73 o 
  -3   3   5      125.56      117.22      5.92 o 
  -2   3   5        0.91        6.98      2.79 o 
  -1   3   5        1.21        3.89      2.83 o 
   0   3   5      303.26      345.23      6.78 o 
   1   3   5      372.55      366.46      8.89 o 
   2   3   5     1092.62     1170.30     43.33 o 
   3   3   5      111.04      109.70      5.39 o 
   4   3   5      163.72      149.42      8.58 o 
   5   3   5     1183.86     1239.80     23.08 o 
   6   3   5     3311.09     3569.12     67.17 o 
   7   3   5      545.05      513.84     12.81 o 
   8   3   5      917.60      857.08     16.52 o 
   9   3   5       63.01       62.31     11.87 o 
  10   3   5       22.01       19.69      9.71 o 
  11   3   5      184.18      183.43     21.85 o 
  12   3   5      187.28      196.64     19.96 o 
  -7   4   5       93.23       99.00     15.38 o 
  -6   4   5        2.93        4.86      6.74 o 
  -5   4   5        5.82       16.72     10.79 o 
  -4   4   5       47.47       41.69     17.40 o 
  -3   4   5       13.29       11.50      3.89 o 
  -2   4   5      725.31      720.95     12.80 o 
  -1   4   5       22.26       32.42      3.89 o 
   0   4   5     1928.92     1959.18     19.26 o 
   1   4   5       82.47       70.11      3.19 o 
   2   4   5      483.89      494.75      8.95 o 
   3   4   5      969.32      965.89     11.73 o 
   4   4   5      727.90      714.29     11.98 o 
   5   4   5     1236.85     1227.60     23.46 o 
   6   4   5       36.79       25.74      4.90 o 
   7   4   5       66.77       67.33      7.40 o 
   8   4   5      333.97      319.83     10.47 o 
   9   4   5        2.19        2.45      4.33 o 
  10   4   5      137.29      131.64     16.18 o 
  11   4   5       42.27       51.52     12.41 o 
  12   4   5        2.12        3.78      8.09 o 
  -6   5   5       37.87       31.56     10.25 o 
  -5   5   5       13.32       16.99     12.14 o 
  -4   5   5      143.47      140.52     32.64 o 
  -3   5   5      622.89      664.56     69.19 o 
  -2   5   5     1114.93     1125.29     27.73 o 
  -1   5   5       90.67       85.55      6.07 o 
   0   5   5       94.97       99.28      4.14 o 
   1   5   5      732.58      743.94     10.37 o 
   2   5   5      650.14      665.86     15.64 o 
   3   5   5      313.45      334.90     11.54 o 
   4   5   5     1202.37     1239.19     17.62 o 
   5   5   5      129.71      107.42      8.30 o 
   6   5   5      510.05      574.74     12.85 o 
   7   5   5      397.69      425.62     12.15 o 
   8   5   5       81.50       87.01      7.14 o 
   9   5   5      156.59      136.82      9.33 o 
  10   5   5      316.24      322.34     22.93 o 
  11   5   5     1039.16     1060.90     72.56 o 
  12   5   5       84.71       87.40     15.65 o 
  -5   6   5       44.98       49.90     11.87 o 
  -4   6   5        7.81        7.01      6.74 o 
  -3   6   5      601.88      609.35     71.48 o 
  -2   6   5     1065.76     1087.61     23.07 o 
  -1   6   5       17.44       19.93      3.45 o 
   0   6   5        7.43       15.81      2.81 o 
   1   6   5        0.76        2.04      1.67 o 
   2   6   5        0.17        4.67      4.08 o 
   3   6   5       38.47       49.03      5.82 o 
   4   6   5       28.43       48.55     14.70 o 
   5   6   5      461.84      488.43      9.64 o 
   6   6   5      601.04      615.22     13.73 o 
   7   6   5      171.54      168.92      7.36 o 
   8   6   5       24.73       21.49      4.74 o 
   9   6   5       82.12       80.29      8.09 o 
  10   6   5       93.10      102.23     15.65 o 
  11   6   5      161.55      187.74     21.58 o 
  12   6   5      143.57      128.94     18.61 o 
  -4   7   5       46.90       67.71     15.38 o 
  -3   7   5       31.25       37.49     10.25 o 
  -2   7   5       88.11       85.42     10.92 o 
  -1   7   5       25.16       26.24      4.74 o 
   0   7   5        1.00        2.63      2.41 o 
   1   7   5        0.49        4.90      4.39 o 
   2   7   5       70.20       77.76      7.15 o 
   3   7   5      262.30      258.16     11.44 o 
   4   7   5      498.26      488.08     31.96 o 
   5   7   5     3686.15     3717.88    183.16 o 
   6   7   5     3100.08     3119.83     50.68 o 
   7   7   5     1252.52     1237.80     27.80 o 
   8   7   5       20.99       30.17      4.78 o 
   9   7   5        2.32        5.80      4.24 o 
  10   7   5       57.80       52.33     12.54 o 
  11   7   5      224.05      227.12     24.28 o 
  12   7   5        1.16        2.16      7.82 o 
  -3   8   5        6.40        5.13      8.63 o 
  -2   8   5       15.38        8.09      6.47 o 
  -1   8   5      240.45      239.53     17.26 o 
   0   8   5      469.88      442.74     12.53 o 
   1   8   5      985.83      922.80     31.83 o 
   2   8   5       50.09       44.90      5.82 o 
   3   8   5      259.76      255.25     12.01 o 
   4   8   5       68.28       61.01      8.50 o 
   5   8   5      582.76      562.76     31.43 o 
   6   8   5       33.96       34.84      1.56 o 
   7   8   5     1102.34     1142.06     18.04 o 
   8   8   5        0.68        3.24      7.01 o 
   9   8   5       35.54       34.24      4.99 o 
  10   8   5      113.64      110.56     12.41 o 
  11   8   5      125.72      110.86     15.65 o 
  12   8   5        7.23       15.91      8.36 o 
  -2   9   5       84.95       93.60     14.03 o 
  -1   9   5      128.88      130.29     14.30 o 
   0   9   5      176.70      196.91     52.33 o 
   1   9   5       49.59       46.94      9.17 o 
   2   9   5        1.03       11.06      7.55 o 
   3   9   5       39.23       46.67      8.63 o 
   4   9   5        6.17       11.67      3.61 o 
   5   9   5      241.01      247.09     16.45 o 
   6   9   5      252.46      228.20     16.45 o 
   7   9   5        1.60        1.76      1.58 o 
   8   9   5      183.42      190.25      9.67 o 
   9   9   5      440.22      459.10     24.82 o 
  10   9   5      171.09      188.55     21.85 o 
  11   9   5       15.59       17.53      8.09 o 
  12   9   5      358.98      392.75     26.17 o 
   0  10   5        2.86        1.08      2.16 o 
   1  10   5       97.66       75.26     24.28 o 
   2  10   5        1.45        0.81      4.32 o 
   3  10   5      152.63      150.79     14.03 o 
   4  10   5       54.31       57.46     10.79 o 
   5  10   5      221.56      235.76     18.61 o 
   6  10   5      445.58      434.29     26.97 o 
   7  10   5        1.74        6.47      5.66 o 
   8  10   5      636.10      690.82     28.86 o 
   9  10   5      591.13      622.84     45.59 o 
  10  10   5       59.08       56.65     13.22 o 
  11  10   5        2.72        1.62      6.47 o 
   1  11   5       37.64       30.21     15.65 o 
   2  11   5       64.82       74.72     11.06 o 
   3  11   5      122.58      127.05     13.49 o 
   4  11   5      430.67      439.95     33.99 o 
   5  11   5      259.02      284.04     24.55 o 
   6  11   5      329.01      346.35     28.32 o 
   7  11   5      150.14      168.05     17.80 o 
   8  11   5       59.09       63.66     10.79 o 
   9  11   5       50.81       54.49     10.52 o 
  10  11   5      233.05      255.18     19.69 o 
   3  12   5        0.54        4.59      7.55 o 
   4  12   5        7.72        6.47      4.86 o 
   5  12   5       31.52       32.37      8.09 o 
   6  12   5       78.99       86.05     11.06 o 
   7  12   5       33.64       33.18      8.63 o 
   8  12   5       50.28       56.11     11.06 o 
   9  12   5        0.43        2.70      5.13 o 
  -6 -11   6      215.70      203.66     17.80 o 
  -5 -11   6       72.56       78.77     12.68 o 
  -4 -11   6      114.96      114.10     14.03 o 
  -3 -11   6      198.76      205.55     17.26 o 
  -2 -11   6      169.04      174.79     16.72 o 
  -1 -11   6      136.40      136.76     15.11 o 
   0 -11   6      251.67      261.11     20.50 o 
  -7 -10   6        1.04        2.43      6.20 o 
  -6 -10   6       15.76       18.07      7.01 o 
  -5 -10   6      705.74      679.22     30.48 o 
  -4 -10   6      285.96      290.24     26.43 o 
  -3 -10   6      142.52      140.81     15.11 o 
  -2 -10   6      350.05      325.31     28.05 o 
  -1 -10   6      425.76      449.12     35.88 o 
   0 -10   6       73.12       61.77     11.33 o 
   1 -10   6      159.55      164.27     16.45 o 
   2 -10   6        5.87        8.90      9.44 o 
  -8  -9   6      175.21      206.08     18.88 o 
  -7  -9   6        0.67        4.15      4.37 o 
  -6  -9   6       28.63       30.80      4.74 o 
  -5  -9   6       58.10       59.87      5.34 o 
  -4  -9   6        5.23        8.63      8.63 o 
  -3  -9   6      248.56      264.89     21.04 o 
  -2  -9   6       41.27       34.80      9.44 o 
  -1  -9   6       45.36       46.67     11.06 o 
   0  -9   6       52.94       66.36     11.06 o 
   1  -9   6       17.17       25.90      8.90 o 
   2  -9   6       83.39       85.24     12.68 o 
   3  -9   6      148.81      143.77     16.45 o 
   4  -9   6      305.17      307.78     24.82 o 
  -8  -8   6        0.30        5.71      4.74 o 
  -7  -8   6       87.82       81.21      8.23 o 
  -6  -8   6        0.28        2.70      3.86 o 
  -5  -8   6       15.30       13.89      2.60 o 
  -4  -8   6      172.00      170.40      5.83 o 
  -3  -8   6      664.15      680.56     28.86 o 
  -2  -8   6       49.53       49.90     10.25 o 
  -1  -8   6      198.87      220.92     17.80 o 
   0  -8   6      813.28      890.70     33.99 o 
   1  -8   6       71.90       67.98     12.68 o 
   2  -8   6        3.89        7.82      5.93 o 
   3  -8   6       19.88       27.24      8.90 o 
   4  -8   6       93.78       86.59     12.95 o 
   5  -8   6       83.35       91.44     14.30 o 
  -9  -7   6        2.01        3.66      4.53 o 
  -8  -7   6       41.31       33.40      6.14 o 
  -7  -7   6       33.32       36.51      7.12 o 
  -6  -7   6       12.24       11.43      2.92 o 
  -5  -7   6      206.32      209.12      8.26 o 
  -4  -7   6      442.40      460.71     11.51 o 
  -3  -7   6      780.44      801.61     12.11 o 
  -2  -7   6      333.48      307.91     13.56 o 
  -1  -7   6      337.00      334.39     17.80 o 
   0  -7   6      352.48      338.80     21.58 o 
   1  -7   6      603.85      598.29     26.17 o 
   2  -7   6      232.40      254.10     19.15 o 
   3  -7   6      172.00      176.41     17.26 o 
   4  -7   6        5.79        4.05      2.97 o 
   5  -7   6       49.09       41.00     10.25 o 
   6  -7   6       24.14       23.74      9.98 o 
  -9  -6   6      155.59      177.42     12.30 o 
  -8  -6   6      120.70      138.42     10.91 o 
  -7  -6   6       24.45       26.91      6.37 o 
  -6  -6   6      674.52      645.62     17.78 o 
  -5  -6   6      232.65      243.30      8.76 o 
  -4  -6   6       16.63       18.79      3.17 o 
  -3  -6   6      207.99      202.26      6.20 o 
  -2  -6   6       28.77       28.74      2.45 o 
  -1  -6   6       80.92       85.94      7.97 o 
   0  -6   6        9.26       13.76      7.82 o 
   1  -6   6        2.67        2.70      7.01 o 
   2  -6   6        3.93        5.39      7.28 o 
   3  -6   6        5.24        6.74      1.14 o 
   4  -6   6       13.35       10.29      2.53 o 
   5  -6   6      264.87      266.68     13.07 o 
   6  -6   6      301.32      288.93     17.69 o 
  -9  -5   6        2.24       -0.59      4.37 o 
  -8  -5   6       43.25       42.35      8.36 o 
  -7  -5   6      247.29      257.93     13.25 o 
  -6  -5   6        2.18        6.40      4.33 o 
  -5  -5   6       25.75       25.51      4.60 o 
  -4  -5   6      242.63      246.17      8.03 o 
  -3  -5   6       11.96       15.24      2.79 o 
  -2  -5   6      542.04      560.92     10.36 o 
  -1  -5   6      285.46      271.01      8.54 o 
   0  -5   6      699.67      662.51     19.29 o 
   1  -5   6      226.95      246.01     18.61 o 
   2  -5   6       67.73       67.24      3.51 o 
   3  -5   6      791.56      798.90     12.10 o 
   4  -5   6     1151.35     1198.13     23.44 o 
   5  -5   6      230.53      230.66     11.88 o 
   6  -5   6      190.85      182.72     16.18 o 
   7  -5   6      197.66      192.87     18.34 o 
   8  -5   6       58.47       61.50     11.06 o 
  -9  -4   6       99.54      111.81     12.81 o 
  -8  -4   6       12.01       20.50      8.90 o 
  -7  -4   6       31.74       27.13      6.35 o 
  -6  -4   6       31.93       55.23     11.60 o 
  -5  -4   6        3.69        2.90      3.22 o 
  -4  -4   6        3.33        7.80      3.69 o 
  -3  -4   6        1.10        4.05      2.81 o 
  -2  -4   6     2091.95     2118.78     24.88 o 
  -1  -4   6     2915.48     3111.50     31.47 o 
   0  -4   6     1472.94     1473.39     16.93 o 
   1  -4   6      489.83      494.54      8.24 o 
   2  -4   6      420.15      449.36      8.23 o 
   3  -4   6       68.32       68.47      3.92 o 
   4  -4   6      191.66      176.24      6.41 o 
   5  -4   6        5.71        6.69      2.97 o 
   6  -4   6        0.77        3.21      3.78 o 
   7  -4   6      103.63       95.02     10.52 o 
   8  -4   6        4.43       11.06      8.36 o 
   9  -4   6      109.95       94.41     12.41 o 
  -9  -3   6       48.31       52.44     16.86 o 
  -8  -3   6      204.43      208.78     15.42 o 
  -7  -3   6      214.82      196.24     13.51 o 
  -6  -3   6      304.16      310.25     14.11 o 
  -5  -3   6      492.93      514.99     14.78 o 
  -4  -3   6      153.46      145.54      6.39 o 
  -3  -3   6       35.34       34.16      3.85 o 
  -2  -3   6     1225.37     1233.32     17.08 o 
  -1  -3   6     1146.58     1131.71     12.33 o 
   0  -3   6     1026.37     1030.03     12.11 o 
   1  -3   6      711.45      794.80     16.08 o 
   2  -3   6      799.05      870.83     13.37 o 
   3  -3   6      190.21      184.30      9.49 o 
   4  -3   6       63.39       66.04      4.74 o 
   5  -3   6      160.66      170.88      8.26 o 
   6  -3   6      353.87      373.74     13.09 o 
   7  -3   6      759.25      771.46     26.17 o 
   8  -3   6      464.64      503.88     24.82 o 
   9  -3   6      525.15      549.74     28.05 o 
  10  -3   6      237.13      223.89     19.96 o 
  -9  -2   6      176.87      202.36     14.01 o 
  -8  -2   6      196.09      224.21     14.02 o 
  -7  -2   6      296.80      291.81     28.86 o 
  -6  -2   6       17.20       26.72      6.45 o 
  -5  -2   6      195.36      206.49      9.54 o 
  -4  -2   6      367.21      368.63     10.63 o 
  -3  -2   6       49.36       45.54      4.03 o 
  -2  -2   6       46.25       58.76      4.56 o 
  -1  -2   6      123.37      127.96      4.91 o 
   0  -2   6       29.78       39.14      3.01 o 
   1  -2   6      535.83      563.39      8.83 o 
   2  -2   6       28.33       40.22      3.54 o 
   3  -2   6      223.37      298.88      8.39 o 
   4  -2   6      132.98      119.66      6.96 o 
   5  -2   6        1.38        4.94      3.69 o 
   6  -2   6      116.37      117.55      8.90 o 
   7  -2   6      350.53      355.77     13.37 o 
   8  -2   6      300.50      314.25     23.20 o 
   9  -2   6      161.13      153.48     17.80 o 
  10  -2   6      247.61      253.56     21.31 o 
  -8  -1   6       93.58       80.06     12.82 o 
  -7  -1   6      157.70      155.37     11.34 o 
  -6  -1   6        2.32        2.73      4.84 o 
  -5  -1   6       95.44       90.61      8.45 o 
  -4  -1   6       56.94       60.76      5.18 o 
  -3  -1   6      518.95      542.53     12.61 o 
  -2  -1   6      424.06      397.74      9.01 o 
  -1  -1   6      107.96      136.39      6.29 o 
   0  -1   6     1458.44     1479.79     14.32 o 
   1  -1   6      841.14      771.87     16.82 o 
   2  -1   6     3538.91     3952.81     26.68 o 
   3  -1   6    16059.37    17141.17     84.70 o 
   4  -1   6     2021.78     2197.99     33.15 o 
   5  -1   6        1.13        5.26      4.79 o 
   6  -1   6       58.44       58.20      6.48 o 
   7  -1   6        9.92       16.45      7.82 o 
   8  -1   6       33.84       43.16      9.71 o 
   9  -1   6      118.62      123.81     15.11 o 
  10  -1   6        3.85        2.16      7.01 o 
  11  -1   6       34.00       23.74      8.90 o 
  -8   0   6       43.02       41.55      8.81 o 
  -7   0   6        8.17       10.52      7.55 o 
  -6   0   6        8.66       23.51      6.80 o 
  -5   0   6        5.68        6.37      4.24 o 
  -4   0   6       94.02       88.43      5.47 o 
  -3   0   6     1711.13     1785.73     40.34 o 
  -2   0   6      775.83      753.62     12.11 o 
  -1   0   6     1685.54     1638.02     19.43 o 
   0   0   6      318.01      321.03      8.73 o 
   1   0   6       17.47       11.46      2.31 o 
   2   0   6     2421.11     2586.57     28.35 o 
   3   0   6     2353.95     2662.03     47.51 o 
   4   0   6      676.50      782.40     13.89 o 
   5   0   6      116.75      118.85      8.04 o 
   6   0   6      241.54      242.26     11.19 o 
   7   0   6      177.54      164.35     10.43 o 
   8   0   6        0.52        4.89      4.60 o 
   9   0   6      870.41      900.14     40.46 o 
  10   0   6      263.04      292.13     28.05 o 
  11   0   6      180.32      186.93     19.42 o 
  -8   1   6       70.70       56.37      9.23 o 
  -7   1   6      315.17      306.97     21.31 o 
  -6   1   6      309.78      347.24     23.47 o 
  -5   1   6      270.61      267.41     21.98 o 
  -4   1   6        1.13        3.16      3.76 o 
  -3   1   6       63.63       64.84      5.03 o 
  -2   1   6      550.34      539.13     12.19 o 
  -1   1   6      661.95      685.25     11.22 o 
   0   1   6        1.41        3.27      2.46 o 
   1   1   6      143.04      164.60      5.96 o 
   2   1   6      162.39      140.20      5.53 o 
   3   1   6       18.88       32.40      3.84 o 
   4   1   6       80.82      104.27      5.65 o 
   5   1   6     1076.83     1147.31     44.64 o 
   6   1   6      289.66      305.67     12.49 o 
   7   1   6      214.86      234.21     12.08 o 
   8   1   6      240.89      237.60     15.11 o 
   9   1   6      894.97      927.65     35.34 o 
  10   1   6      524.05      534.90     28.59 o 
  11   1   6       66.79       70.13     13.49 o 
  -7   2   6      434.63      488.23     20.84 o 
  -6   2   6      336.23      357.20     21.81 o 
  -5   2   6      187.63      190.93     12.29 o 
  -4   2   6       51.16       51.84      5.48 o 
  -3   2   6      723.62      742.03     18.02 o 
  -2   2   6      771.91      772.52     13.03 o 
  -1   2   6      111.65      111.17      5.39 o 
   0   2   6       47.34       41.57      3.36 o 
   1   2   6     2770.18     2882.89     20.22 o 
   2   2   6      683.04      656.10      9.42 o 
   3   2   6      378.84      379.59     11.26 o 
   4   2   6      329.77      299.84      8.37 o 
   5   2   6       54.29       71.96      7.05 o 
   6   2   6      925.40      937.32     35.47 o 
   7   2   6      937.10      964.96     25.46 o 
   8   2   6        2.51        1.37      5.26 o 
   9   2   6      244.45      239.26     20.23 o 
  10   2   6       31.03       35.34     11.06 o 
  11   2   6       81.94       76.88     14.03 o 
  12   2   6       65.13       73.10     17.80 o 
  -7   3   6        9.01        6.74      8.36 o 
  -6   3   6       17.09       19.42     11.60 o 
  -5   3   6        2.26        6.96      4.69 o 
  -4   3   6      492.10      505.30     27.55 o 
  -3   3   6      169.92      167.23      9.44 o 
  -2   3   6      252.30      240.90      8.52 o 
  -1   3   6      309.18      294.08     11.10 o 
   0   3   6       15.77       11.77      2.57 o 
   1   3   6     2675.30     2859.11     29.86 o 
   2   3   6     7316.22     7639.90     68.78 o 
   3   3   6     2016.25     2161.67     23.64 o 
   4   3   6      808.74      836.42     14.07 o 
   5   3   6       87.93       77.99      6.87 o 
   6   3   6       25.93       40.16      6.91 o 
   7   3   6       86.21       85.77      8.56 o 
   8   3   6        3.58        3.58      4.08 o 
   9   3   6        1.77       11.60     11.33 o 
  10   3   6       92.60       76.88     15.38 o 
  11   3   6       47.43       43.97     12.68 o 
  12   3   6      407.35      421.07     28.32 o 
  -6   4   6       47.47       38.30     11.06 o 
  -5   4   6      308.68      363.89     33.72 o 
  -4   4   6      746.88      821.06     37.63 o 
  -3   4   6      366.75      416.85     25.52 o 
  -2   4   6     1585.19     1637.95     31.20 o 
  -1   4   6       90.46       86.12      4.65 o 
   0   4   6       89.25       96.61      4.42 o 
   1   4   6      643.99      631.73     10.37 o 
   2   4   6       39.97       56.93      3.20 o 
   3   4   6       43.66       56.00      4.25 o 
   4   4   6        0.04        1.38      2.83 o 
   5   4   6        0.53        3.24      6.09 o 
   6   4   6       80.55       88.05      8.14 o 
   7   4   6      571.27      566.27     14.74 o 
   8   4   6      353.89      325.70     13.67 o 
   9   4   6       52.63       62.92     10.98 o 
  10   4   6       64.62       63.66     13.22 o 
  11   4   6      204.70      213.91     23.47 o 
  12   4   6      697.23      668.70     33.72 o 
  -5   5   6        0.69        4.05      6.74 o 
  -4   5   6      603.02      685.69     51.79 o 
  -3   5   6      210.44      223.25     20.23 o 
  -2   5   6      106.49       96.98      6.59 o 
  -1   5   6       39.97       39.35      5.39 o 
   0   5   6      286.81      291.65      7.24 o 
   1   5   6      385.01      380.70      7.23 o 
   2   5   6      227.13      237.64      6.36 o 
   3   5   6       89.54       75.30      4.06 o 
   4   5   6     2195.06     2131.64     27.69 o 
   5   5   6      564.03      564.33     11.65 o 
   6   5   6      236.17      247.35      8.64 o 
   7   5   6       39.01       33.45      5.77 o 
   8   5   6      484.47      424.69     15.61 o 
   9   5   6      133.81      147.90      9.57 o 
  10   5   6      112.66      127.59     17.80 o 
  11   5   6      141.27      136.22     16.72 o 
  12   5   6       97.37      111.40     19.69 o 
  -5   6   6       39.40       41.00     11.60 o 
  -4   6   6        3.08        5.39      7.55 o 
  -3   6   6        3.58        7.26      4.44 o 
  -2   6   6       25.18       29.43      5.68 o 
  -1   6   6      131.42      141.17      9.39 o 
   0   6   6      794.13      807.51     19.99 o 
   1   6   6      321.33      328.51      7.55 o 
   2   6   6      199.44      190.86     10.17 o 
   3   6   6      357.84      358.64     15.91 o 
   4   6   6      802.14      812.99     14.04 o 
   5   6   6     2573.07     2574.63     30.91 o 
   6   6   6      295.87      305.67      9.04 o 
   7   6   6        5.61        8.64      2.48 o 
   8   6   6      212.33      205.06     10.30 o 
   9   6   6       64.06       50.08      6.21 o 
  10   6   6       10.40        8.63      7.55 o 
  11   6   6       79.63       88.48     13.76 o 
  12   6   6      223.87      227.39     21.58 o 
  -4   7   6       12.86        7.55      7.28 o 
  -3   7   6        5.47        7.01     10.25 o 
  -2   7   6       91.36       80.92     11.87 o 
  -1   7   6       59.48       55.42      9.17 o 
   0   7   6       72.01       78.62      5.52 o 
   1   7   6       35.64       40.43      2.80 o 
   2   7   6      209.86      197.34     10.77 o 
   3   7   6       60.54       60.58      6.37 o 
   4   7   6      316.65      337.81     13.26 o 
   5   7   6      361.76      348.35     13.64 o 
   6   7   6      583.82      586.59     13.32 o 
   7   7   6      316.55      318.83     10.82 o 
   8   7   6       10.95        4.14      2.84 o 
   9   7   6      242.18      243.60     11.96 o 
  10   7   6      279.75      263.58     20.77 o 
  11   7   6      210.85      228.74     24.55 o 
  12   7   6       93.45       99.54     14.84 o 
  -3   8   6      393.45      499.30     29.94 o 
  -2   8   6      209.46      231.44     21.04 o 
  -1   8   6       52.85       40.73     19.15 o 
   0   8   6       19.35       24.82      9.71 o 
   1   8   6       47.36       49.09      9.98 o 
   2   8   6       33.97       22.39      6.74 o 
   3   8   6      108.02      118.42     13.22 o 
   4   8   6      281.12      259.76     16.99 o 
   5   8   6      261.03      271.36     17.80 o 
   6   8   6        5.06       10.79      6.74 o 
   7   8   6       66.29       64.36      3.44 o 
   8   8   6       37.79       49.30      5.88 o 
   9   8   6       16.14       13.05      3.64 o 
  10   8   6      214.37      198.15     22.25 o 
  11   8   6      363.82      385.46     25.09 o 
  12   8   6       34.00       45.05     11.60 o 
  -2   9   6       11.22       12.68      9.44 o 
  -1   9   6       77.88       65.82     11.06 o 
   0   9   6       14.31       15.38      6.74 o 
   1   9   6      125.14      101.69     12.14 o 
   2   9   6      510.48      519.53     30.75 o 
   3   9   6       49.06       51.52      9.44 o 
   4   9   6      486.63      487.70     25.63 o 
   5   9   6      228.66      257.88     18.34 o 
   6   9   6      331.33      316.95     20.77 o 
   7   9   6     2170.64     2350.01     52.60 o 
   8   9   6       11.69       16.45      7.01 o 
   9   9   6       31.88       33.99      9.71 o 
  10   9   6       12.68        9.17      6.47 o 
  11   9   6        7.75        9.71      7.55 o 
  12   9   6        0.43        7.82     10.52 o 
   0  10   6       65.58       66.36     35.34 o 
   1  10   6      124.14      104.12     32.10 o 
   2  10   6       57.33       69.05     10.79 o 
   3  10   6       44.11       47.21      8.90 o 
   4  10   6      148.83      141.62     13.49 o 
   5  10   6       52.22       62.04      9.98 o 
   6  10   6      181.24      180.73     15.38 o 
   7  10   6      269.97      288.63     19.42 o 
   8  10   6       73.35       76.88     11.60 o 
  10  10   6      455.31      446.97     26.17 o 
  11  10   6       16.72       16.45      7.55 o 
   1  11   6       16.46       12.14     11.06 o 
   2  11   6        5.01       -0.27      4.05 o 
   3  11   6        4.50        7.82      6.20 o 
   4  11   6       12.98       13.49      6.20 o 
   5  11   6       17.97       26.43      7.28 o 
   6  11   6      246.24      249.24     17.80 o 
   7  11   6       78.19       74.99     11.33 o 
   8  11   6      122.20      120.85     14.03 o 
   9  11   6       88.06       91.17     13.76 o 
  10  11   6       26.35       21.04      8.63 o 
   4  12   6      113.68      116.80     14.57 o 
   5  12   6       16.19       18.88      7.55 o 
   6  12   6       23.93       23.20      7.01 o 
   7  12   6      172.97      171.02     15.38 o 
   8  12   6      494.16      523.57     27.24 o 
  -4 -11   7       96.83       98.19     14.30 o 
  -3 -11   7        9.90        4.59      5.93 o 
  -2 -11   7        2.80        2.97      5.66 o 
  -1 -11   7      115.55      117.88     15.11 o 
  -6 -10   7       63.91       61.77     12.41 o 
  -5 -10   7        0.20        2.97      4.05 o 
  -4 -10   7       17.03       14.03      7.28 o 
  -3 -10   7      127.12      114.64     14.30 o 
  -2 -10   7      281.13      281.07     21.04 o 
  -1 -10   7        6.82        5.13      8.90 o 
   0 -10   7       19.86       16.72      9.17 o 
   1 -10   7       35.18       26.43     10.25 o 
   2 -10   7       41.79       50.44     12.14 o 
  -7  -9   7       76.57       77.42     12.68 o 
  -6  -9   7      123.50      123.27     15.91 o 
  -5  -9   7      293.80      313.44     21.85 o 
  -4  -9   7      457.84      456.95     36.69 o 
  -3  -9   7       35.33       35.61      9.44 o 
  -2  -9   7      341.12      329.90     29.13 o 
  -1  -9   7       43.63       50.44     13.49 o 
   0  -9   7      221.24      238.72     24.01 o 
   1  -9   7      801.61      854.28     60.42 o 
   2  -9   7      263.71      284.58     21.31 o 
   3  -9   7        4.72        7.82      7.28 o 
   4  -9   7        0.02        9.98     10.25 o 
  -8  -8   7        5.40        3.03      4.18 o 
  -7  -8   7       29.45       28.45      5.64 o 
  -6  -8   7      208.70      210.56     11.26 o 
  -5  -8   7      396.53      399.15     21.54 o 
  -4  -8   7      173.35      187.98      9.58 o 
  -3  -8   7      128.44      132.44     17.53 o 
  -2  -8   7      328.32      332.59     24.82 o 
  -1  -8   7       98.30      104.39     15.65 o 
   0  -8   7       24.61       53.68     11.06 o 
   1  -8   7        3.20        8.36     10.79 o 
   2  -8   7       59.91       52.06     10.79 o 
   3  -8   7      105.12       99.00     14.03 o 
   4  -8   7      309.23      306.97     23.74 o 
   5  -8   7       26.52       35.88     11.87 o 
  -8  -7   7        5.25        4.10      4.60 o 
  -7  -7   7       12.04       17.80      5.34 o 
  -6  -7   7       49.74       44.16      6.34 o 
  -5  -7   7      167.19      171.69      9.60 o 
  -4  -7   7       22.33       22.33      3.14 o 
  -3  -7   7        2.14        3.42      1.58 o 
  -2  -7   7       43.21       44.78     11.06 o 
  -1  -7   7      453.87      448.05     23.74 o 
   0  -7   7      187.96      185.04     16.99 o 
   1  -7   7      124.74      123.54     16.45 o 
   2  -7   7       97.10       87.40     14.57 o 
   3  -7   7      178.32      181.81     19.42 o 
   4  -7   7      452.40      489.59     39.65 o 
   5  -7   7      213.30      230.63     21.31 o 
   6  -7   7       16.03       26.17     11.06 o 
  -8  -6   7       19.63       22.20      6.07 o 
  -7  -6   7       41.39       38.92      6.94 o 
  -6  -6   7       84.56       70.33      5.99 o 
  -5  -6   7      291.24      302.72     10.83 o 
  -4  -6   7     1668.77     1674.01     22.71 o 
  -3  -6   7      538.40      540.30     11.13 o 
  -2  -6   7       83.36       81.94      3.71 o 
  -1  -6   7      158.09      167.24     16.18 o 
   0  -6   7       21.15       18.61      8.90 o 
   1  -6   7       77.77       80.65     12.95 o 
   2  -6   7      119.97      117.61     13.49 o 
   3  -6   7        3.86        4.59      7.01 o 
   4  -6   7      109.63      100.31      6.20 o 
   5  -6   7        9.10       12.14      3.24 o 
   6  -6   7        9.33       12.14      8.63 o 
   7  -6   7       27.28       27.51     10.52 o 
  -8  -5   7      215.38      227.37     14.11 o 
  -7  -5   7       52.50       57.40      7.90 o 
  -6  -5   7       43.29       49.26      8.10 o 
  -5  -5   7       77.33       75.15      6.11 o 
  -4  -5   7        7.10        5.71      2.58 o 
  -3  -5   7     1457.21     1523.69     26.79 o 
  -2  -5   7       40.93       42.61      3.36 o 
  -1  -5   7      726.47      715.83     11.33 o 
   0  -5   7     1942.36     2045.05     24.14 o 
   1  -5   7      142.60      139.58      2.67 o 
   2  -5   7       41.64       37.69      1.87 o 
   3  -5   7        5.77        5.87      2.30 o 
   4  -5   7       36.34       31.28      3.54 o 
   5  -5   7       24.78       23.07      3.30 o 
   6  -5   7      276.50      285.02     12.90 o 
   7  -5   7       36.47       38.89      7.55 o 
  -8  -4   7       58.73       61.49      9.85 o 
  -7  -4   7      337.09      298.78     30.62 o 
  -6  -4   7      455.79      481.48     21.60 o 
  -5  -4   7      112.83      101.06      7.02 o 
  -4  -4   7      205.17      213.16     10.60 o 
  -3  -4   7      890.08      942.85     15.41 o 
  -2  -4   7      224.44      218.51      6.78 o 
  -1  -4   7      126.74      134.90      4.96 o 
   0  -4   7      146.16      153.57      4.77 o 
   1  -4   7      179.44      183.42      5.09 o 
   2  -4   7        6.59        9.01      1.89 o 
   3  -4   7       15.23       18.60      2.52 o 
   4  -4   7       74.81       74.06      5.95 o 
   5  -4   7     1213.57     1267.58     17.81 o 
   6  -4   7     1378.56     1455.37     54.46 o 
   7  -4   7      201.44      190.95     22.39 o 
   8  -4   7       87.17       85.24     11.60 o 
   9  -4   7        2.69        5.39      7.28 o 
  -8  -3   7        0.64        3.03      4.18 o 
  -7  -3   7       29.13       26.31      6.07 o 
  -6  -3   7       64.60       61.11      8.58 o 
  -5  -3   7       15.10       12.64      3.89 o 
  -4  -3   7        1.03        3.39      3.36 o 
  -3  -3   7       27.84       26.54      3.63 o 
  -2  -3   7      959.26      966.15     16.46 o 
  -1  -3   7     1407.62     1400.45     22.74 o 
   0  -3   7      230.64      212.38     12.11 o 
   1  -3   7      361.21      356.35      7.04 o 
   2  -3   7      473.16      476.59      9.46 o 
   3  -3   7        2.30        4.85      2.81 o 
   4  -3   7      117.68      122.46      5.91 o 
   5  -3   7       68.49       61.72      5.26 o 
   6  -3   7      415.52      442.00     13.72 o 
   7  -3   7      214.34      210.83     10.83 o 
   8  -3   7        4.61        6.20      6.20 o 
   9  -3   7        4.03        8.63     10.25 o 
  -8  -2   7       13.35       14.80      5.99 o 
  -7  -2   7       27.75       30.44      6.45 o 
  -6  -2   7      339.98      303.58     19.02 o 
  -5  -2   7      291.36      280.85     14.19 o 
  -4  -2   7      353.09      361.52     12.16 o 
  -3  -2   7       18.29       17.85      3.14 o 
  -2  -2   7     1782.47     1869.67     31.68 o 
  -1  -2   7     4621.13     4942.76     49.72 o 
   0  -2   7     1394.83     1455.57     21.69 o 
   1  -2   7       11.03       13.00      2.72 o 
   2  -2   7        9.39        7.46      2.44 o 
   3  -2   7     1271.25     1377.26     29.87 o 
   4  -2   7       44.82       45.33      4.44 o 
   5  -2   7       67.44       77.39      5.72 o 
   6  -2   7       35.59       33.18      5.14 o 
   7  -2   7      630.69      665.25     22.52 o 
   8  -2   7      310.78      328.55     23.74 o 
   9  -2   7      141.76      149.44     17.80 o 
  10  -2   7      264.24      270.55     21.31 o 
  -8  -1   7       24.46       28.37      7.90 o 
  -7  -1   7      170.78      178.71     17.41 o 
  -6  -1   7        4.54        9.46      4.53 o 
  -5  -1   7        7.82       18.07      5.25 o 
  -4  -1   7      707.78      707.60     26.97 o 
  -3  -1   7        0.85        4.98      3.26 o 
  -2  -1   7      177.15      159.12      6.29 o 
  -1  -1   7       20.31       44.43      4.40 o 
   0  -1   7       63.57       52.48      3.81 o 
   1  -1   7       35.18       39.31      3.45 o 
   2  -1   7      216.43      216.91      6.91 o 
   3  -1   7       19.33       18.53      3.56 o 
   4  -1   7      352.80      392.72     10.50 o 
   5  -1   7      151.95      167.86      7.61 o 
   6  -1   7       11.47        8.65      3.54 o 
   7  -1   7      409.39      384.05     28.19 o 
   8  -1   7      756.65      805.46     36.15 o 
   9  -1   7      391.66      413.52     24.28 o 
  10  -1   7      350.81      353.37     23.47 o 
  11  -1   7       46.89       48.82     11.60 o 
  -7   0   7       55.58       65.58     11.97 o 
  -6   0   7       15.95       23.33      6.83 o 
  -5   0   7      101.36       86.58      9.85 o 
  -4   0   7      109.20      107.66     16.45 o 
  -3   0   7       16.04       18.31      3.47 o 
  -2   0   7       25.86       24.97      4.46 o 
  -1   0   7       12.48       30.22      3.52 o 
   0   0   7      344.93      376.53      8.84 o 
   1   0   7      758.36      763.86     11.72 o 
   2   0   7      468.58      490.86      9.32 o 
   3   0   7       94.55       91.29      5.34 o 
   4   0   7     1287.89     1356.13     36.34 o 
   5   0   7     1412.32     1530.23     21.77 o 
   6   0   7        1.21        5.12      5.12 o 
   7   0   7       45.33       44.40      6.26 o 
   8   0   7      313.78      298.88     20.77 o 
   9   0   7      194.31      195.83     18.88 o 
  10   0   7      187.40      165.62     19.42 o 
  11   0   7       24.84       27.24     11.60 o 
  -7   1   7        4.42        3.88      3.47 o 
  -6   1   7        8.80       11.35      4.99 o 
  -5   1   7       40.32       39.18      7.19 o 
  -4   1   7        4.82        4.25      4.18 o 
  -3   1   7      755.48      799.52     40.63 o 
  -2   1   7      105.98      107.70      6.24 o 
  -1   1   7      353.87      352.08      8.86 o 
   0   1   7     2257.28     2335.34     32.58 o 
   1   1   7      833.40      798.38     11.42 o 
   2   1   7     1224.23     1251.85     19.82 o 
   3   1   7      418.22      403.18      9.71 o 
   4   1   7      301.96      326.78     12.88 o 
   5   1   7      688.46      692.00     15.10 o 
   6   1   7       70.76       90.09      8.30 o 
   7   1   7      120.46      107.52     10.12 o 
   8   1   7       39.25       31.56      8.90 o 
   9   1   7        4.81        8.63      9.98 o 
  10   1   7       32.65       33.45      9.71 o 
  11   1   7      187.74      186.66     19.42 o 
  -7   2   7        2.92        2.21      4.74 o 
  -6   2   7       23.87       18.07     10.52 o 
  -5   2   7      169.91      190.42     19.02 o 
  -4   2   7        4.93        7.59      4.47 o 
  -3   2   7      894.10      908.20     22.50 o 
  -2   2   7      553.52      544.16     17.40 o 
  -1   2   7      877.28      898.71     15.98 o 
   0   2   7      826.72      830.74     13.80 o 
   1   2   7      200.90      184.41      6.09 o 
   2   2   7     1079.24     1106.37     20.83 o 
   3   2   7       43.95       42.89      4.36 o 
   4   2   7      250.93      250.89      8.35 o 
   5   2   7      204.80      195.67      8.09 o 
   6   2   7       16.09       10.75      5.49 o 
   7   2   7      215.51      228.61     11.78 o 
   8   2   7      748.10      778.48     32.37 o 
   9   2   7      891.69      887.46     34.80 o 
  10   2   7      294.71      329.63     22.66 o 
  11   2   7        3.14        7.55     10.52 o 
  12   2   7        0.79        8.09      9.44 o 
  -6   3   7      899.75     1146.59     77.55 o 
  -5   3   7      128.22      175.82     22.39 o 
  -4   3   7      170.62      186.81     18.43 o 
  -3   3   7      106.12      107.60      8.77 o 
  -2   3   7      255.68      260.64      9.92 o 
  -1   3   7       20.79       24.78      3.37 o 
   0   3   7       26.01       28.45      3.53 o 
   1   3   7      122.69      117.67      5.12 o 
   2   3   7      240.61      227.03      6.39 o 
   3   3   7     1036.94     1069.78     15.60 o 
   4   3   7      782.67      795.01     15.60 o 
   5   3   7        1.71        5.19      5.37 o 
   6   3   7       68.47       73.22      7.72 o 
   7   3   7      399.41      427.39     16.86 o 
   8   3   7      632.38      683.53     30.75 o 
   9   3   7      517.26      501.18     26.43 o 
  10   3   7       50.53       56.92     11.60 o 
  11   3   7      702.29      702.68     52.60 o 
  12   3   7      427.00      388.16     26.43 o 
  -5   4   7      115.47      104.66     16.18 o 
  -4   4   7       99.05      124.88     15.68 o 
  -3   4   7      199.00      201.91     16.82 o 
  -2   4   7      186.08      183.95      8.81 o 
  -1   4   7       29.16       31.37      4.40 o 
   0   4   7      404.06      412.42      8.76 o 
   1   4   7      298.81      294.74      9.27 o 
   2   4   7     1752.21     1823.50     33.91 o 
   3   4   7      717.27      709.93     14.13 o 
   4   4   7      335.39      301.05      8.90 o 
   5   4   7      176.32      177.95      7.54 o 
   6   4   7      152.92      147.63      9.91 o 
   7   4   7      110.60      115.85     10.00 o 
   8   4   7      343.26      346.07     13.73 o 
   9   4   7      138.30      120.58     14.03 o 
  10   4   7      179.01      178.57     17.53 o 
  11   4   7      344.40      341.77     30.75 o 
  12   4   7      368.18      367.12     25.90 o 
  -5   5   7       95.13      101.42     16.18 o 
  -4   5   7      425.06      510.90     30.21 o 
  -3   5   7        0.81        4.73      4.41 o 
  -2   5   7      115.23      111.01      7.66 o 
  -1   5   7     1277.32     1272.70     18.73 o 
   0   5   7      130.69      132.27      5.82 o 
   1   5   7      303.14      307.76      7.04 o 
   2   5   7      464.20      474.83      9.40 o 
   3   5   7      687.71      695.99     14.48 o 
   4   5   7     1222.55     1240.97     35.64 o 
   5   5   7      214.19      204.94      8.15 o 
   6   5   7      190.17      180.43      7.86 o 
   7   5   7      406.95      430.24     24.55 o 
   8   5   7       28.20       20.95      6.01 o 
   9   5   7      162.83      128.68     16.34 o 
  10   5   7      345.74      355.25     26.97 o 
  11   5   7      348.37      324.23     30.48 o 
  12   5   7       72.09       77.15     13.22 o 
  -4   6   7      350.93      411.63     28.32 o 
  -3   6   7      132.80      168.59     19.15 o 
  -2   6   7       99.90       96.03     30.75 o 
  -1   6   7       11.92        8.34      3.91 o 
   0   6   7       86.21       80.89      5.06 o 
   1   6   7       63.99       61.43      4.72 o 
   2   6   7      122.70      118.32      6.35 o 
   3   6   7       70.58       71.12      7.62 o 
   4   6   7      281.23      296.06      7.54 o 
   5   6   7      224.49      236.67      7.27 o 
   6   6   7      828.95      871.57     16.80 o 
   7   6   7      934.87      949.94     21.08 o 
   8   6   7      308.41      292.30     13.01 o 
   9   6   7        9.30       13.27      4.67 o 
  10   6   7       19.97       12.95      8.09 o 
  11   6   7      336.71      315.33     29.40 o 
  12   6   7      525.04      509.28     29.13 o 
  -3   7   7       40.19       46.13     12.68 o 
  -2   7   7        0.08        2.97      5.13 o 
  -1   7   7      190.89      202.31     51.25 o 
   0   7   7      177.62      154.17     13.49 o 
   1   7   7       35.78       35.09      3.23 o 
   2   7   7      159.85      167.51     14.57 o 
   3   7   7      518.62      548.39     25.36 o 
   4   7   7       57.17       52.33      9.44 o 
   5   7   7      251.66      264.90      5.18 o 
   6   7   7        7.78        7.18      1.91 o 
   7   7   7        6.89        6.26      2.09 o 
   8   7   7      391.56      363.87     12.62 o 
   9   7   7       25.67       30.96      6.74 o 
  10   7   7      137.48      143.57      9.65 o 
  11   7   7      378.99      357.41     23.74 o 
  12   7   7       13.37       12.14      7.55 o 
  -1   8   7       29.21       31.56     15.91 o 
   0   8   7       55.11       52.06     20.50 o 
   1   8   7       55.35       56.38     10.79 o 
   2   8   7      518.80      513.59     27.78 o 
   3   8   7     1655.40     1772.49     47.74 o 
   4   8   7      148.63      144.31     13.76 o 
   5   8   7      664.85      720.76     29.40 o 
   6   8   7      769.80      836.21     32.10 o 
   7   8   7       49.68       46.83      3.54 o 
   8   8   7        4.62        4.65      1.95 o 
   9   8   7       48.25       38.61      5.43 o 
  10   8   7      250.64      258.95     25.36 o 
  11   8   7      368.60      374.41     24.82 o 
  12   8   7       66.06       64.74     12.41 o 
  -1   9   7       10.64       10.79     11.33 o 
   0   9   7       49.70       40.73     21.58 o 
   1   9   7        4.63        7.28      5.93 o 
   2   9   7       40.26       51.79     12.14 o 
   3   9   7      106.09      113.83     13.49 o 
   4   9   7       72.80       82.81     13.49 o 
   5   9   7       63.04       49.90      9.98 o 
   6   9   7      169.35      199.61     18.61 o 
   7   9   7        0.89        0.54      5.13 o 
   8   9   7        1.25        2.00      1.33 o 
   9   9   7      347.69      349.86     30.21 o 
  10   9   7      189.58      194.49     18.34 o 
  11   9   7      100.24      109.79     14.84 o 
   1  10   7        3.59        3.78      4.05 o 
   2  10   7       81.72       79.84     12.14 o 
   3  10   7       20.94       15.91      7.55 o 
   4  10   7      109.46      105.47     12.41 o 
   5  10   7      784.52      856.71     59.34 o 
   6  10   7      263.95      283.77     25.36 o 
   7  10   7       51.43       42.62      8.90 o 
   8  10   7       59.59       71.75     11.06 o 
   9  10   7       72.70       73.10     11.87 o 
  10  10   7      129.56      128.94     14.84 o 
  11  10   7      268.38      248.43     20.23 o 
   2  11   7       52.60       37.49     11.33 o 
   3  11   7        4.70        5.66      7.01 o 
   4  11   7       39.76       29.67      9.98 o 
   5  11   7       44.00       34.26      8.36 o 
   6  11   7      283.68      279.99     19.69 o 
   7  11   7      285.05      269.20     19.42 o 
   8  11   7       22.40       18.07      6.74 o 
   9  11   7       31.70       45.32     10.79 o 
  10  11   7       62.35       72.56     12.41 o 
   6  12   7      199.89      197.18     18.07 o 
   7  12   7      154.99      140.00     14.84 o 
  -4 -10   8      159.97      161.85     19.69 o 
  -3 -10   8      382.81      423.50     26.70 o 
  -2 -10   8      207.56      215.53     19.69 o 
  -1 -10   8      122.40      138.11     17.53 o 
   0 -10   8       88.64       97.38     16.45 o 
   1 -10   8       23.03       30.48     13.22 o 
  -6  -9   8      133.12      162.12     17.80 o 
  -5  -9   8       15.21       16.18      8.36 o 
  -4  -9   8       22.45       25.36      9.98 o 
  -3  -9   8       46.58       60.15     11.87 o 
  -2  -9   8       74.66       62.85     11.60 o 
  -1  -9   8       54.29       68.78     15.11 o 
   0  -9   8      156.02      154.56     16.72 o 
   1  -9   8      124.32      132.98     16.45 o 
   2  -9   8       13.74       15.38      9.17 o 
   3  -9   8       10.14        8.63      8.63 o 
  -7  -8   8       11.01       14.30      8.09 o 
  -6  -8   8        1.14        7.01      8.90 o 
  -5  -8   8        0.80        9.71      9.17 o 
  -4  -8   8      122.68      127.05     15.38 o 
  -3  -8   8      111.18      106.01     14.30 o 
  -2  -8   8        7.19        5.13      7.01 o 
  -1  -8   8       18.73       12.95      7.55 o 
   0  -8   8      259.88      266.51     19.96 o 
   1  -8   8      211.21      208.78     22.66 o 
   2  -8   8      637.12      643.61     48.28 o 
   3  -8   8      380.50      367.39     25.63 o 
   4  -8   8        0.50        7.28     11.33 o 
  -7  -7   8       49.29       49.02      7.13 o 
  -6  -7   8      231.12      211.91     11.80 o 
  -5  -7   8      257.04      278.24     17.30 o 
  -4  -7   8      138.60      148.55      8.50 o 
  -3  -7   8       67.66       68.31      4.87 o 
  -2  -7   8      342.96      362.27     24.55 o 
  -1  -7   8      141.87      146.74     17.80 o 
   0  -7   8       38.12       46.13     12.95 o 
   1  -7   8      306.49      339.88     25.63 o 
   2  -7   8       40.32       39.11      9.98 o 
   3  -7   8       44.92       41.54     10.79 o 
   4  -7   8      120.46      116.26     15.91 o 
   5  -7   8       51.14       54.22     16.18 o 
   6  -7   8        1.98        6.74      7.01 o 
  -7  -6   8       16.09       17.25      5.96 o 
  -6  -6   8       56.62       55.39      7.38 o 
  -5  -6   8      725.54      691.35     15.16 o 
  -4  -6   8     1602.86     1632.68     35.81 o 
  -3  -6   8      766.69      791.75     17.14 o 
  -2  -6   8      332.32      327.12     10.61 o 
  -1  -6   8      338.97      336.01     11.73 o 
   0  -6   8       16.46       19.69      9.98 o 
   1  -6   8       55.24       52.33     11.33 o 
   2  -6   8      125.52      118.15     14.84 o 
   3  -6   8      404.71      400.57     26.17 o 
   4  -6   8      195.58      209.05     18.88 o 
   5  -6   8      164.89      175.60     21.04 o 
   7  -6   8      225.57      246.82     23.20 o 
  -7  -5   8       62.10       85.05      9.29 o 
  -6  -5   8       10.34       15.55      5.93 o 
  -5  -5   8       24.36       19.11      3.79 o 
  -4  -5   8     1107.52     1138.42     28.82 o 
  -3  -5   8      389.34      391.20     10.47 o 
  -2  -5   8      237.03      232.18      8.41 o 
  -1  -5   8      703.39      717.61     14.26 o 
   0  -5   8      482.62      499.41     10.56 o 
   1  -5   8       10.98       11.53      3.10 o 
   2  -5   8        3.28        3.39      1.03 o 
   3  -5   8      165.51      171.88      5.71 o 
   4  -5   8      898.32      885.36     17.44 o 
   5  -5   8      681.32      642.52     27.98 o 
   6  -5   8        4.25       18.07     12.14 o 
   7  -5   8      125.19      137.57     17.26 o 
   8  -5   8        0.10        2.16      7.55 o 
  -8  -4   8        1.42        6.74      9.71 o 
  -7  -4   8        3.43        4.36      4.48 o 
  -6  -4   8        1.69        7.46      5.44 o 
  -5  -4   8      390.99      396.06     26.84 o 
  -4  -4   8       32.66       34.66      4.81 o 
  -3  -4   8      111.72      110.00      6.34 o 
  -2  -4   8       59.34       67.09      4.99 o 
  -1  -4   8      526.73      536.80     12.27 o 
   0  -4   8      950.54      981.80     13.46 o 
   1  -4   8      383.29      392.19     17.52 o 
   2  -4   8        5.77        7.91      1.89 o 
   3  -4   8        5.28        5.80      2.69 o 
   4  -4   8      119.73      122.06      5.40 o 
   5  -4   8       25.26       27.41      3.78 o 
   6  -4   8        5.13        4.96      2.40 o 
   7  -4   8       65.89       62.83      7.49 o 
   8  -4   8       89.17       98.28      9.32 o 
  -7  -3   8        5.80        7.43      6.02 o 
  -6  -3   8      192.64      219.07     28.59 o 
  -5  -3   8      139.79      175.38     13.23 o 
  -4  -3   8       95.87       96.76      6.80 o 
  -3  -3   8     1199.75     1288.29     46.86 o 
  -2  -3   8        0.66        3.19      2.44 o 
  -1  -3   8      264.30      273.58      7.76 o 
   0  -3   8      420.77      425.59      8.93 o 
   1  -3   8       87.68       83.65      4.64 o 
   2  -3   8      185.63      193.57      6.62 o 
   3  -3   8      163.67      160.26      7.18 o 
   4  -3   8        9.64       15.98      3.51 o 
   5  -3   8      551.54      550.42     14.34 o 
   6  -3   8     1231.36     1278.58     28.23 o 
   7  -3   8       48.17       47.08      5.08 o 
   8  -3   8      284.78      312.63     26.43 o 
   9  -3   8      152.74      164.54     15.91 o 
  -7  -2   8       10.01        8.59      6.58 o 
  -6  -2   8       81.71       74.97      8.86 o 
  -5  -2   8      278.65      275.14     15.71 o 
  -4  -2   8      231.12      237.68     17.80 o 
  -3  -2   8      365.13      374.13     11.90 o 
  -2  -2   8      186.26      182.32      8.24 o 
  -1  -2   8      245.35      261.44      8.74 o 
   0  -2   8       24.55       25.13      3.27 o 
   1  -2   8       10.59       12.00      2.57 o 
   2  -2   8      188.10      188.55      9.85 o 
   3  -2   8      112.50      117.95      5.89 o 
   4  -2   8      223.50      222.85      8.08 o 
   5  -2   8      290.15      292.59     10.01 o 
   6  -2   8     1826.92     1920.02     49.84 o 
   7  -2   8      186.69      174.66     12.54 o 
   8  -2   8       38.54       40.19     11.06 o 
   9  -2   8        1.73        9.44      8.63 o 
  10  -2   8       57.09       52.87     11.87 o 
  -7  -1   8       16.89       25.31      6.67 o 
  -6  -1   8       22.71       20.55      6.28 o 
  -5  -1   8       72.63       66.80      8.94 o 
  -4  -1   8        0.22        4.32      4.72 o 
  -3  -1   8       37.06       35.73      4.64 o 
  -2  -1   8     2127.81     2155.17     21.56 o 
  -1  -1   8      483.94      468.48     11.44 o 
   0  -1   8      229.43      211.33      7.02 o 
   1  -1   8       32.72       31.66      3.62 o 
   2  -1   8        1.96        3.91      3.26 o 
   3  -1   8     1143.06     1209.38     21.52 o 
   4  -1   8      193.48      192.82      8.13 o 
   5  -1   8      115.88      109.77      6.64 o 
   6  -1   8      679.68      694.54     30.85 o 
   7  -1   8        1.86       10.90      6.94 o 
   8  -1   8       34.04       38.30     10.25 o 
   9  -1   8       91.45      101.15     13.49 o 
  10  -1   8        5.51        9.44      9.44 o 
  -7   0   8        7.97        6.67      5.34 o 
  -6   0   8      360.86      365.58     29.81 o 
  -5   0   8        8.70       17.76      5.96 o 
  -4   0   8       12.33       24.51      6.66 o 
  -3   0   8       21.87       28.56      5.95 o 
  -2   0   8     1673.81     1673.06     30.95 o 
  -1   0   8     2041.17     2020.20     23.41 o 
   0   0   8      622.11      627.23     11.66 o 
   1   0   8        2.64        4.73      3.34 o 
   2   0   8        4.96        6.90      3.77 o 
   3   0   8      324.73      340.50      9.55 o 
   4   0   8      218.15      226.24      8.53 o 
   5   0   8      253.34      259.88      9.62 o 
   6   0   8       23.47       23.08      4.56 o 
   7   0   8      119.10      111.86      8.45 o 
   8   0   8      725.82      805.19     36.69 o 
   9   0   8      522.67      537.60     27.78 o 
  10   0   8       10.16       13.22      7.82 o 
  11   0   8       94.92       97.38     14.84 o 
  -6   1   8       40.14       49.21     10.47 o 
  -5   1   8      221.59      253.81     29.94 o 
  -4   1   8      365.48      364.16     37.22 o 
  -3   1   8      243.71      254.07     33.58 o 
  -2   1   8      277.17      278.81     12.52 o 
  -1   1   8      246.82      235.34      8.57 o 
   0   1   8       89.92       88.26      5.12 o 
   1   1   8       14.34       17.31      3.04 o 
   2   1   8      456.52      459.51     10.14 o 
   3   1   8       45.63       41.90      4.48 o 
   4   1   8       39.85       45.47      4.79 o 
   5   1   8     1174.65     1177.68     22.42 o 
   6   1   8        6.35        6.14      4.31 o 
   7   1   8      377.69      378.99     15.78 o 
   8   1   8     1027.04     1055.78     37.49 o 
   9   1   8      430.89      470.16     30.48 o 
  10   1   8      212.20      230.90     23.47 o 
  11   1   8        9.04        8.90     10.25 o 
  -6   2   8        1.31        4.70      5.33 o 
  -5   2   8        4.38        4.23      4.92 o 
  -4   2   8       44.16       39.09      7.14 o 
  -3   2   8      225.07      222.27     16.45 o 
  -2   2   8        3.65        6.95      3.75 o 
  -1   2   8        5.24        4.65      2.86 o 
   0   2   8      346.71      334.39      8.63 o 
   1   2   8      820.57      849.48     13.55 o 
   2   2   8      591.64      599.49     14.64 o 
   3   2   8     1103.67     1163.89     26.88 o 
   4   2   8      240.29      246.46      8.75 o 
   5   2   8      323.15      331.45     13.75 o 
   6   2   8       56.94       71.33      6.07 o 
   7   2   8      539.10      555.58     28.73 o 
   8   2   8      224.98      218.22     17.26 o 
   9   2   8      344.87      343.11     23.47 o 
  10   2   8       34.94       25.36      8.90 o 
  11   2   8      169.76      176.14     18.88 o 
  -5   3   8       40.36       39.58     10.69 o 
  -4   3   8       37.18       39.74      9.15 o 
  -3   3   8     1027.41     1072.77     50.44 o 
  -2   3   8      306.09      296.89     12.16 o 
  -1   3   8       31.48       31.22      5.07 o 
   0   3   8      126.24      120.53      5.60 o 
   1   3   8     1469.97     1498.81     17.48 o 
   2   3   8      493.75      495.25     10.75 o 
   3   3   8       72.95       77.21      5.55 o 
   4   3   8      114.02      128.54      6.76 o 
   5   3   8      541.96      538.75     14.03 o 
   6   3   8        3.46        4.40      2.78 o 
   7   3   8      333.61      349.32     22.39 o 
   8   3   8     1097.61     1155.58     37.49 o 
   9   3   8      201.13      181.00     17.80 o 
  10   3   8       68.66       70.94     12.68 o 
  11   3   8       89.12      101.96     15.11 o 
  12   3   8        5.30        8.36      7.01 o 
  -5   4   8      212.16      228.47     38.84 o 
  -4   4   8       48.31       50.44     11.97 o 
  -3   4   8      282.03      313.83     29.81 o 
  -2   4   8      440.84      440.21     13.66 o 
  -1   4   8      440.22      420.35     11.43 o 
   0   4   8      391.39      381.15     10.62 o 
   1   4   8      185.11      200.16      6.43 o 
   2   4   8      209.14      220.18      6.63 o 
   3   4   8        0.06        1.89      2.66 o 
   4   4   8      476.53      481.09     12.69 o 
   5   4   8       50.67       49.02      4.95 o 
   6   4   8       65.72       74.62      5.83 o 
   7   4   8       42.32       43.18      6.34 o 
   8   4   8       24.25       34.53     10.25 o 
   9   4   8      616.24      602.07     32.64 o 
  10   4   8      371.57      367.66     23.74 o 
  11   4   8      281.84      274.87     21.58 o 
  12   4   8      501.47      486.08     28.86 o 
  -4   5   8       87.85       83.89     17.26 o 
  -3   5   8        0.13        3.70      4.72 o 
  -2   5   8        5.54        3.86      3.28 o 
  -1   5   8       38.56       39.02      6.10 o 
   0   5   8      444.72      453.91     12.03 o 
   1   5   8      194.90      183.95      6.46 o 
   2   5   8        1.45        5.84      2.44 o 
   3   5   8      435.12      388.43     19.69 o 
   4   5   8      769.95      793.24     15.71 o 
   5   5   8        9.01        6.50      2.54 o 
   6   5   8      570.04      582.45     22.93 o 
   7   5   8      481.75      509.32     16.32 o 
   8   5   8      372.42      401.38     23.47 o 
   9   5   8      312.24      292.20     25.49 o 
  10   5   8       15.19       15.38      8.09 o 
  11   5   8       34.47       31.56      9.71 o 
  12   5   8       11.33        9.17      6.74 o 
  -2   6   8        5.00        5.66      6.47 o 
  -1   6   8      127.01      137.15     20.80 o 
   0   6   8      480.41      497.26     12.58 o 
   1   6   8      465.79      463.77      9.77 o 
   2   6   8      172.81      190.46     12.54 o 
   3   6   8      128.63      134.61      6.14 o 
   4   6   8      836.50      887.24     28.73 o 
   5   6   8       17.43       12.76      2.99 o 
   6   6   8      177.08      180.78      8.50 o 
   7   6   8      493.98      489.37     11.13 o 
   8   6   8       78.39       71.38      9.60 o 
   9   6   8        5.10        4.52      3.50 o 
  10   6   8       22.67       58.26     10.52 o 
  11   6   8       19.15       17.53      8.90 o 
  12   6   8        1.59        3.51      8.90 o 
  -2   7   8       30.49       35.88      9.44 o 
  -1   7   8       11.29       14.57      9.44 o 
   0   7   8       62.63       65.82     10.79 o 
   1   7   8      535.26      527.08     32.10 o 
   2   7   8      579.99      512.51     27.51 o 
   3   7   8      153.84      136.22     16.72 o 
   4   7   8      603.84      666.81     29.13 o 
   5   7   8      109.57      102.80      4.09 o 
   6   7   8     1563.92     1639.38     54.35 o 
   7   7   8     1281.18     1344.76     18.09 o 
   8   7   8       45.18       42.24      4.23 o 
   9   7   8       75.90       74.11      6.78 o 
  10   7   8      209.70      206.62     21.85 o 
  11   7   8      228.84      252.21     21.31 o 
  12   7   8      346.05      277.30     22.93 o 
  -1   8   8       15.81       14.30     10.52 o 
   0   8   8       20.10       11.60      6.74 o 
   1   8   8        9.31       10.52      6.74 o 
   2   8   8       71.32       61.23     10.79 o 
   3   8   8      600.99      606.65     35.07 o 
   4   8   8       87.56       81.19     14.84 o 
   5   8   8       80.25       96.57     16.72 o 
   6   8   8       54.31       54.49     11.06 o 
   7   8   8       91.33       79.54      6.52 o 
   8   8   8       46.50       49.71      4.99 o 
   9   8   8      256.35      268.22     15.88 o 
  10   8   8      387.15      385.73     24.28 o 
  11   8   8      290.71      325.58     23.20 o 
   0   9   8       44.84       28.05     17.53 o 
   1   9   8        6.86       10.79      5.39 o 
   2   9   8       15.87       20.77      7.55 o 
   3   9   8      373.73      343.11     29.40 o 
   4   9   8      237.41      257.88     19.15 o 
   5   9   8      189.26      198.26     16.72 o 
   6   9   8       68.46       63.93     12.68 o 
   7   9   8      467.48      474.21     37.49 o 
   8   9   8       37.98       33.18     10.52 o 
   9   9   8        1.30        6.74      8.09 o 
  10   9   8      168.55      167.24     17.53 o 
  11   9   8       26.02       26.43      9.98 o 
   2  10   8       10.96        8.36      8.09 o 
   3  10   8      443.33      425.66     24.55 o 
   4  10   8       52.75       55.57      9.98 o 
   5  10   8      195.17      200.15     17.53 o 
   6  10   8       53.55       45.05      9.17 o 
   7  10   8       17.85       10.79      5.66 o 
   8  10   8       12.97        7.55      8.09 o 
   9  10   8       71.64       66.90     11.60 o 
  10  10   8       86.40       86.86     13.22 o 
   4  11   8       56.90       60.42     11.60 o 
   5  11   8       13.94       17.26      6.74 o 
   6  11   8      101.87      100.61     12.95 o 
   7  11   8       17.55       16.99      6.74 o 
   8  11   8       76.06       82.27     12.41 o 
   9  11   8      464.25      460.18     26.43 o 
  -4  -9   9      114.80      115.18     15.11 o 
  -3  -9   9      117.15      119.77     18.34 o 
  -2  -9   9      105.94      122.46     16.45 o 
  -1  -9   9      227.81      209.05     21.58 o 
   0  -9   9        1.60        8.36     10.25 o 
   1  -9   9      357.63      349.32     25.36 o 
   2  -9   9       65.98       76.61     16.99 o 
  -5  -8   9       31.77       26.17      8.36 o 
  -4  -8   9       37.07       39.11     10.79 o 
  -3  -8   9      135.23      153.21     17.26 o 
  -2  -8   9       15.05       21.85      9.71 o 
  -1  -8   9        7.92        7.55      8.09 o 
   0  -8   9       83.37       62.04     12.68 o 
   1  -8   9        6.39        9.17      7.28 o 
   2  -8   9       15.34       11.87      6.74 o 
   3  -8   9       23.91       29.67     10.52 o 
   4  -8   9       67.70       77.42     14.03 o 
  -6  -7   9       68.63       71.66      8.16 o 
  -5  -7   9        2.20        2.90      4.20 o 
  -4  -7   9       45.71       49.64      6.22 o 
  -3  -7   9        8.91        6.74      2.97 o 
  -2  -7   9       35.11       41.00     11.87 o 
  -1  -7   9        3.14        0.81      7.28 o 
   0  -7   9      342.08      362.54     23.74 o 
   1  -7   9      239.50      250.05     21.04 o 
   2  -7   9      309.77      304.81     28.86 o 
   3  -7   9      661.27      674.90     50.98 o 
   4  -7   9       66.62       77.96     13.76 o 
   5  -7   9       27.16       14.30      8.63 o 
  -6  -6   9       17.89       16.09      4.89 o 
  -5  -6   9      170.62      185.24     11.42 o 
  -4  -6   9      800.56      781.34     38.84 o 
  -3  -6   9        9.61       10.43      2.50 o 
  -2  -6   9       48.50       45.47      4.67 o 
  -1  -6   9        2.32        3.45      1.66 o 
   0  -6   9       41.33       45.05     11.87 o 
   1  -6   9      238.11      231.98     20.77 o 
   2  -6   9      277.25      266.51     22.66 o 
   3  -6   9      238.90      242.23     20.23 o 
   4  -6   9      141.48      151.33     19.69 o 
   5  -6   9       85.65       79.30     14.03 o 
   6  -6   9       10.57        8.36      6.74 o 
  -7  -5   9       12.32        7.94      4.47 o 
  -6  -5   9       45.88       42.63      7.90 o 
  -5  -5   9      734.29      843.90     41.77 o 
  -4  -5   9      261.19      271.90     13.73 o 
  -3  -5   9       10.12        8.60      2.75 o 
  -2  -5   9      220.04      220.00      8.30 o 
  -1  -5   9        1.25        4.73      2.65 o 
   0  -5   9      220.69      235.58      9.01 o 
   1  -5   9       11.81       13.89      4.32 o 
   2  -5   9       48.13       45.30      3.65 o 
   3  -5   9       98.57       94.12      5.84 o 
   4  -5   9       90.03       86.42      5.61 o 
   5  -5   9      202.88      207.77     12.24 o 
   6  -5   9      344.06      349.59     24.82 o 
   7  -5   9      318.18      315.87     24.82 o 
  -7  -4   9      257.27      300.05     16.59 o 
  -6  -4   9        5.92        4.86      4.58 o 
  -5  -4   9      125.65      143.91     11.67 o 
  -4  -4   9      628.22      621.82     39.66 o 
  -3  -4   9       56.22       54.70      5.72 o 
  -2  -4   9        4.78        5.85      2.78 o 
  -1  -4   9       25.29       24.13      3.62 o 
   0  -4   9        0.35        2.25      1.70 o 
   1  -4   9       62.41       71.32      8.23 o 
   2  -4   9      129.18      120.26      5.13 o 
   3  -4   9      471.72      466.27      9.73 o 
   4  -4   9      342.35      341.48      9.00 o 
   5  -4   9      225.11      215.95      9.00 o 
   6  -4   9        4.26        8.18      4.33 o 
   7  -4   9      425.49      411.87     15.62 o 
   8  -4   9       36.23       38.03     13.22 o 
  -7  -3   9       26.10       27.07      7.03 o 
  -6  -3   9       42.88       52.74      8.10 o 
  -5  -3   9       90.46       85.05     10.92 o 
  -4  -3   9       13.04        8.27      5.80 o 
  -3  -3   9        6.94       11.99      3.62 o 
  -2  -3   9        8.67       11.67      3.26 o 
  -1  -3   9      541.04      555.26     13.02 o 
   0  -3   9      202.06      195.57      9.77 o 
   1  -3   9      142.05      131.50      5.96 o 
   2  -3   9      568.22      595.73     13.92 o 
   3  -3   9       61.40       64.98      4.65 o 
   4  -3   9        9.37       14.01      4.95 o 
   5  -3   9      155.50      158.85      7.29 o 
   6  -3   9        3.02        3.13      2.68 o 
   7  -3   9      382.32      341.00     58.86 o 
   8  -3   9       39.87       36.10      6.39 o 
   9  -3   9       57.06       54.62      8.08 o 
  -6  -2   9       36.51       53.13      8.23 o 
  -5  -2   9      328.54      317.90     33.72 o 
  -4  -2   9      282.36      300.82     18.75 o 
  -3  -2   9      383.02      367.68     32.23 o 
  -2  -2   9      243.08      248.10     13.89 o 
  -1  -2   9      619.59      628.42     16.32 o 
   0  -2   9       32.91       31.94      4.34 o 
   1  -2   9       30.75       33.83      5.40 o 
   2  -2   9      184.59      167.08      7.04 o 
   3  -2   9        2.57        4.18      2.79 o 
   4  -2   9     1107.03     1133.61     22.38 o 
   5  -2   9      678.18      656.21     13.94 o 
   6  -2   9      168.17      152.27      7.67 o 
   7  -2   9       51.71       40.96      6.18 o 
   8  -2   9       20.74       19.84      5.64 o 
   9  -2   9      206.98      225.51     17.53 o 
  -6  -1   9      122.42      143.11     15.51 o 
  -5  -1   9      113.19      141.06     12.43 o 
  -4  -1   9       54.73       61.52     11.19 o 
  -3  -1   9      259.40      281.62     25.22 o 
  -2  -1   9      218.68      227.07     10.29 o 
  -1  -1   9      271.29      258.61     10.11 o 
   0  -1   9       17.25       16.74      2.79 o 
   1  -1   9        4.96        6.86      2.31 o 
   2  -1   9        0.55        2.01      2.84 o 
   3  -1   9       12.59       10.10      2.97 o 
   4  -1   9     3010.06     3175.07     72.27 o 
   5  -1   9     4886.17     4966.99     86.96 o 
   6  -1   9     1487.17     1512.54     36.09 o 
   7  -1   9       11.19        9.75      3.63 o 
   8  -1   9        1.01        3.85      5.18 o 
   9  -1   9       12.37       19.15      9.44 o 
  10  -1   9      127.85      143.77     15.65 o 
  -6   0   9       50.06       63.63     12.14 o 
  -5   0   9       66.46       67.28      8.92 o 
  -4   0   9       42.41       40.37      7.19 o 
  -3   0   9       55.31       52.46      8.90 o 
  -2   0   9      490.23      476.83     17.12 o 
  -1   0   9       55.03       59.90      5.25 o 
   0   0   9       64.68       66.55      4.87 o 
   1   0   9      943.32      906.21     15.50 o 
   2   0   9        1.05        4.97      3.18 o 
   3   0   9        4.06        4.50      4.03 o 
   4   0   9      285.76      286.08      9.83 o 
   5   0   9       12.77       12.71      3.28 o 
   6   0   9     1759.53     1748.31     27.96 o 
   7   0   9      239.11      232.66     12.38 o 
   8   0   9        2.85        4.86      6.74 o 
   9   0   9       37.63       33.72      8.63 o 
  10   0   9      183.85      172.10     17.26 o 
  -6   1   9        1.88        7.82      8.09 o 
  -5   1   9        0.17        6.33      6.67 o 
  -4   1   9       29.63       30.85      6.47 o 
  -3   1   9       24.71       31.27      6.67 o 
  -2   1   9      955.75      972.87     24.13 o 
  -1   1   9      927.41      917.60     18.73 o 
   0   1   9      328.90      315.31      9.39 o 
   1   1   9      273.85      265.90      8.12 o 
   2   1   9      319.72      339.58      8.92 o 
   3   1   9        3.23        7.96      5.91 o 
   4   1   9        5.78        6.33      4.23 o 
   5   1   9      128.04      130.42      7.83 o 
   6   1   9      253.90      249.20     10.05 o 
   7   1   9       58.88       54.60      7.03 o 
   8   1   9        6.52        6.74      6.74 o 
   9   1   9      208.80      211.75     18.07 o 
  10   1   9       35.71       35.07     11.87 o 
  11   1   9       10.63        8.63      9.17 o 
  -5   2   9       80.78       89.59     15.59 o 
  -4   2   9      200.62      197.57     15.11 o 
  -3   2   9      124.88      151.26     11.13 o 
  -2   2   9      213.37      195.42     15.03 o 
  -1   2   9       26.15       26.27      4.56 o 
   0   2   9        4.92        3.35      3.34 o 
   1   2   9      130.27      121.15      5.69 o 
   2   2   9        0.09        3.02      2.78 o 
   3   2   9       15.01       18.04      4.30 o 
   4   2   9       85.28       88.28      6.39 o 
   5   2   9       44.93       41.82      5.06 o 
   6   2   9       68.09       61.25      5.90 o 
   7   2   9      458.84      470.62     16.59 o 
   8   2   9     1422.97     1508.95     55.03 o 
   9   2   9      394.63      436.45     25.63 o 
  10   2   9       56.59       56.11     11.60 o 
  11   2   9        2.08        4.05      6.47 o 
  -5   3   9        0.97        1.62      8.63 o 
  -4   3   9      168.28      184.90     17.73 o 
  -3   3   9       30.10       67.80     10.12 o 
  -2   3   9       50.62       49.15      8.73 o 
  -1   3   9      917.39      916.89     23.72 o 
   0   3   9      478.81      480.50     15.15 o 
   1   3   9      134.02      139.63      7.14 o 
   2   3   9       64.99       72.43      4.74 o 
   3   3   9      966.74      989.02     20.89 o 
   4   3   9     1928.97     2013.33     34.32 o 
   6   3   9       76.74       69.15      7.24 o 
   7   3   9      549.08      564.67     17.36 o 
   8   3   9      915.10      957.44     28.46 o 
   9   3   9      397.77      441.03     29.67 o 
  10   3   9      128.68      113.56     15.38 o 
  11   3   9       45.48       42.89     10.25 o 
  -4   4   9       33.88       37.65      9.90 o 
  -3   4   9      116.21      121.94     14.75 o 
  -2   4   9        9.22        8.15      3.49 o 
  -1   4   9      669.22      659.36     24.07 o 
   0   4   9     1024.33     1025.81     23.59 o 
   1   4   9       49.00       53.85      4.84 o 
   2   4   9      253.88      245.49      8.34 o 
   3   4   9       87.92       86.05      7.43 o 
   4   4   9        1.18        2.05      3.94 o 
   5   4   9     1294.50     1304.88     30.91 o 
   6   4   9       25.83       23.39      5.22 o 
   7   4   9        0.28        3.71      4.02 o 
   8   4   9       89.08       80.39      8.94 o 
   9   4   9       57.22       54.22     11.87 o 
  10   4   9        5.01        8.63      9.71 o 
  11   4   9       41.25       29.94     10.25 o 
  12   4   9       24.87       26.43      9.71 o 
  -3   5   9       89.90       87.42     13.48 o 
  -2   5   9      137.49      147.85     11.64 o 
  -1   5   9      325.95      320.17     10.88 o 
   0   5   9      277.07      290.62     11.08 o 
   1   5   9      330.67      323.40      9.27 o 
   2   5   9       49.25       50.67      4.02 o 
   3   5   9       30.24       27.71      4.65 o 
   4   5   9       11.02       12.00      4.47 o 
   5   5   9      447.50      437.88     13.96 o 
   6   5   9       24.74       26.34      4.79 o 
   7   5   9      168.21      164.83      9.85 o 
   8   5   9      162.60      174.17     11.28 o 
   9   5   9        8.35        8.63      6.47 o 
  10   5   9      159.63      151.60     18.07 o 
  11   5   9      144.54      139.73     16.72 o 
  12   5   9      139.58      149.71     17.26 o 
  -2   6   9       10.80        8.63      5.66 o 
  -1   6   9       23.93       21.55      8.48 o 
   0   6   9      227.25      235.07     12.41 o 
   1   6   9        7.83        6.07      1.82 o 
   2   6   9       45.28       49.55      5.54 o 
   3   6   9        8.83       12.69      3.11 o 
   4   6   9      554.52      537.23     24.01 o 
   5   6   9       75.51       71.40      6.20 o 
   6   6   9       52.46       55.84      6.20 o 
   7   6   9     1635.36     1707.61     42.48 o 
   8   6   9      921.89      945.44     25.64 o 
   9   6   9      271.84      272.59     11.22 o 
  10   6   9      220.64      212.83     22.39 o 
  11   6   9      164.90      162.39     16.72 o 
  -1   7   9       19.54       17.53      9.71 o 
   0   7   9        7.77        9.71      6.20 o 
   1   7   9       72.70       76.34     13.22 o 
   2   7   9      106.22      113.64      9.37 o 
   3   7   9       22.72       27.78      7.55 o 
   4   7   9      373.76      390.86     24.55 o 
   5   7   9        4.95        4.66      2.00 o 
   6   7   9      293.38      296.85      8.28 o 
   7   7   9      116.89      115.27      7.82 o 
   8   7   9       16.40       11.98      3.59 o 
   9   7   9       28.32       32.11      5.51 o 
  10   7   9        3.45        1.89      5.93 o 
  11   7   9       55.55       54.22     13.49 o 
   0   8   9       93.81       61.50     33.18 o 
   1   8   9       95.88       91.71     16.45 o 
   2   8   9      456.91      448.05     35.88 o 
   3   8   9      633.11      627.43     46.40 o 
   4   8   9      269.75      275.14     19.42 o 
   5   8   9      159.46      152.68     15.11 o 
   6   8   9       68.93       65.82     11.87 o 
   7   8   9        0.06        1.55      1.59 o 
   8   8   9      597.42      566.46     33.85 o 
   9   8   9       11.20       10.22      3.16 o 
  10   8   9      371.11      353.78     14.84 o 
  11   8   9       40.31       36.15      9.44 o 
   1   9   9        8.71       12.41      6.47 o 
   2   9   9      171.12      158.61     16.72 o 
   3   9   9       29.08       46.13     10.79 o 
   4   9   9       68.70       64.20     10.52 o 
   5   9   9      120.02      123.00     13.76 o 
   6   9   9      354.55      365.23     30.75 o 
   7   9   9       81.10       98.19     12.95 o 
   8   9   9        5.12        3.51      5.66 o 
   9   9   9       40.52       43.97     11.06 o 
  10   9   9      242.73      258.68     21.31 o 
   3  10   9       68.66       64.20     12.41 o 
   4  10   9       49.72       41.00      9.71 o 
   5  10   9      158.68      161.85     16.45 o 
   6  10   9      143.08      153.21     15.91 o 
   7  10   9      305.85      301.57     21.31 o 
   8  10   9      327.38      310.48     21.85 o 
   9  10   9       47.33       55.57     11.06 o 
  -2  -9  10       10.35       12.95      8.36 o 
  -1  -9  10        0.21        2.16      7.82 o 
   0  -9  10       96.66       99.81     15.65 o 
  -4  -8  10       90.21       69.86     14.03 o 
  -3  -8  10      116.56      111.94     15.91 o 
  -2  -8  10        1.93        1.35      5.66 o 
  -1  -8  10       84.83       80.92     13.76 o 
   0  -8  10      170.63      162.93     17.80 o 
   1  -8  10      275.73      267.32     21.85 o 
   2  -8  10      198.89      195.56     19.96 o 
   3  -8  10        0.71       11.60     10.25 o 
  -5  -7  10       46.40       26.70      8.90 o 
  -4  -7  10      169.33      195.83     19.69 o 
  -3  -7  10      841.14      853.47     36.69 o 
  -2  -7  10      108.48      106.82     15.11 o 
  -1  -7  10       11.46       15.11     11.87 o 
   0  -7  10        1.38        8.63     11.33 o 
   1  -7  10        0.12        4.05      7.28 o 
   2  -7  10        0.74        6.20     11.33 o 
   3  -7  10       43.18       47.21     12.14 o 
  -5  -6  10       19.98       24.28      7.01 o 
  -4  -6  10       35.15       39.93      6.37 o 
  -3  -6  10        0.17        4.56      4.79 o 
  -2  -6  10        4.52        5.19      3.64 o 
  -1  -6  10       30.95       28.19      3.70 o 
   0  -6  10      150.85      145.66     16.18 o 
   1  -6  10       37.63       23.47      8.09 o 
   2  -6  10       12.14        8.63     11.33 o 
   3  -6  10      128.41      144.85     17.26 o 
   4  -6  10       77.65       77.96     13.76 o 
   5  -6  10       73.44       89.56     14.30 o 
   6  -6  10       93.21      115.18     16.72 o 
  -6  -5  10       72.34       72.02     12.41 o 
  -5  -5  10        7.75        6.85      5.88 o 
  -4  -5  10      202.23      207.81     12.25 o 
  -3  -5  10       17.68       14.52      3.56 o 
  -2  -5  10      246.51      227.00     21.46 o 
  -1  -5  10      134.94      136.83      9.46 o 
   0  -5  10      243.04      238.21     12.96 o 
   1  -5  10      660.29      634.90     22.41 o 
   2  -5  10     1165.51     1157.71     30.37 o 
   3  -5  10      475.85      462.60     34.66 o 
   4  -5  10        5.59       10.79      7.82 o 
   5  -5  10        2.90        7.82      7.82 o 
   6  -5  10      245.29      257.07     22.66 o 
   7  -5  10       84.62       87.40     14.84 o 
  -6  -4  10        0.50        5.26      5.82 o 
  -5  -4  10      389.35      428.89     18.07 o 
  -4  -4  10      368.25      410.11     23.74 o 
  -3  -4  10        1.10        3.64      2.81 o 
  -2  -4  10       20.01       19.42      3.77 o 
  -1  -4  10       32.37       35.31      4.43 o 
   0  -4  10      352.87      358.51     11.57 o 
   1  -4  10      112.06      117.25      7.21 o 
   2  -4  10       26.68       28.32      3.62 o 
   3  -4  10      513.79      516.61     13.04 o 
   4  -4  10       10.74        8.47      2.34 o 
   5  -4  10       70.53       69.05      7.55 o 
   6  -4  10        1.74        3.88      4.02 o 
   7  -4  10      146.40      151.60     18.34 o 
   8  -4  10       13.95       11.33      7.82 o 
  -6  -3  10       22.66       17.26      8.36 o 
  -5  -3  10      516.38      553.83     52.74 o 
  -4  -3  10      774.51      821.04     51.25 o 
  -3  -3  10      311.90      343.84     23.87 o 
  -2  -3  10       20.62       22.49      4.14 o 
  -1  -3  10        0.40        4.25      3.02 o 
   0  -3  10      367.47      377.29     11.38 o 
   1  -3  10        0.03        0.96      2.18 o 
   2  -3  10      210.23      189.87      7.55 o 
   3  -3  10       97.38       89.33      5.40 o 
   4  -3  10        0.46        2.26      2.37 o 
   5  -3  10       52.59       48.09      4.89 o 
   6  -3  10       81.87       74.92      6.95 o 
   7  -3  10       85.95       81.73      9.44 o 
   8  -3  10       80.74       84.13      8.88 o 
  -6  -2  10        5.53        2.70      7.55 o 
  -5  -2  10       40.12       54.41      9.05 o 
  -4  -2  10        5.57       14.21      5.49 o 
  -3  -2  10       15.26       18.76      5.71 o 
  -2  -2  10       22.89       24.33      5.99 o 
  -1  -2  10      237.70      239.21      9.91 o 
   0  -2  10      195.69      207.92      8.15 o 
   1  -2  10      186.81      199.20      7.94 o 
   2  -2  10      744.62      734.21     17.30 o 
   3  -2  10      274.00      279.00      9.26 o 
   4  -2  10      506.88      511.70     12.83 o 
   5  -2  10     1661.16     1653.49     31.62 o 
   6  -2  10       36.72       39.16      4.32 o 
   7  -2  10       28.47       26.75      4.51 o 
   8  -2  10        0.83        3.22      3.54 o 
   9  -2  10        2.33        3.48      4.14 o 
  -5  -1  10       74.59       77.06      9.85 o 
  -4  -1  10       30.26       20.46      6.02 o 
  -3  -1  10        0.57        6.63      5.99 o 
  -2  -1  10      153.17      152.37     10.78 o 
  -1  -1  10      495.76      489.43     15.68 o 
   0  -1  10       22.07       17.49      3.96 o 
   1  -1  10      297.37      298.71     10.52 o 
   2  -1  10      181.79      166.66      7.61 o 
   3  -1  10      190.54      199.30      8.21 o 
   4  -1  10       78.20       74.72      5.55 o 
   5  -1  10      517.00      492.58     13.09 o 
   6  -1  10      162.17      153.08      8.12 o 
   7  -1  10       21.05       20.53      5.38 o 
   8  -1  10       84.76       94.56      9.60 o 
   9  -1  10        7.39        8.06      6.29 o 
  10  -1  10       11.20        9.31      4.80 o 
  -5   0  10      143.91      166.89     19.69 o 
  -4   0  10      136.82      147.31     19.96 o 
  -3   0  10      249.11      263.93     22.79 o 
  -2   0  10      208.68      198.58     17.10 o 
  -1   0  10      316.31      302.69     17.98 o 
   0   0  10       50.79       56.96      5.43 o 
   1   0  10      225.26      232.59      8.00 o 
   2   0  10      295.27      272.73      9.07 o 
   3   0  10       33.41       30.32      4.14 o 
   4   0  10       83.28       83.47      6.39 o 
   5   0  10      194.12      184.72      8.53 o 
   6   0  10      270.52      253.11     10.60 o 
   7   0  10        9.37       11.91      4.34 o 
   8   0  10      193.59      195.17     12.64 o 
   9   0  10       64.29       68.92      9.20 o 
  10   0  10        5.52        8.36      6.47 o 
  -5   1  10      135.22      125.72     13.08 o 
  -4   1  10       40.21       40.71      7.18 o 
  -3   1  10       39.27       41.17      6.87 o 
  -2   1  10       79.73       77.34     11.33 o 
  -1   1  10        4.46        6.70      5.11 o 
   0   1  10        8.99       11.06      3.45 o 
   1   1  10       21.69       16.05      2.95 o 
   2   1  10       50.25       53.08      4.34 o 
   3   1  10        0.68        5.17      3.38 o 
   4   1  10      573.49      573.39     16.36 o 
   5   1  10      864.73      869.48     34.88 o 
   6   1  10      283.15      288.67     13.42 o 
   7   1  10        3.71        9.32      5.70 o 
   8   1  10      192.08      201.95     12.29 o 
   9   1  10       82.63       80.31      9.05 o 
  10   1  10       28.68       21.58      7.55 o 
  -4   2  10       37.89       46.88      8.48 o 
  -3   2  10      140.94      149.81     11.82 o 
  -2   2  10      103.48       93.95     11.09 o 
  -1   2  10      232.34      231.61     16.42 o 
   0   2  10      492.63      508.78     24.09 o 
   1   2  10      541.11      538.81     13.35 o 
   2   2  10       43.38       46.19      4.89 o 
   3   2  10      173.20      161.71      7.95 o 
   4   2  10      767.50      770.77     28.00 o 
   5   2  10      501.82      514.18     17.16 o 
   6   2  10      973.13     1023.26     26.57 o 
   7   2  10       34.41       32.91      7.01 o 
   8   2  10       61.24       66.42      8.56 o 
   9   2  10        8.90       11.06      5.93 o 
  10   2  10       56.60       57.46     12.68 o 
  11   2  10       22.45       32.64     10.79 o 
  -4   3  10      102.98      141.07     20.64 o 
  -3   3  10      110.83      122.62     15.78 o 
  -2   3  10      447.63      448.51     31.60 o 
  -1   3  10       19.57       20.98      5.34 o 
   0   3  10       62.93       56.63      5.99 o 
   1   3  10      120.29      112.84      6.67 o 
   2   3  10        4.95        5.08      2.70 o 
   3   3  10       91.58       92.87      7.45 o 
   4   3  10       41.60       39.65      6.14 o 
   5   3  10      119.20      119.24      8.86 o 
   6   3  10       67.06       70.44      7.34 o 
   7   3  10        3.58        7.55      4.34 o 
   8   3  10       19.32       26.09      5.68 o 
   9   3  10       15.31       16.58      5.43 o 
  10   3  10      113.24      123.81     15.38 o 
  11   3  10      110.86      109.25     15.11 o 
  -3   4  10      201.72      230.31     43.70 o 
  -2   4  10      250.05      241.71     16.55 o 
  -1   4  10       21.50       21.30      5.41 o 
   0   4  10      645.08      641.85     21.14 o 
   1   4  10      132.24      126.53      6.92 o 
   2   4  10      306.54      293.61      9.51 o 
   3   4  10       75.10       73.34      6.74 o 
   4   4  10        0.32        4.34      4.67 o 
   5   4  10       53.37       57.24      6.48 o 
   6   4  10      162.74      148.04     10.13 o 
   7   4  10      968.13      997.01     28.19 o 
   8   4  10      778.86      823.09     29.94 o 
   9   4  10      151.70      147.88     11.48 o 
  10   4  10       49.02       47.47     10.52 o 
  11   4  10       73.51       65.82     12.14 o 
  -2   5  10       41.45       29.47      7.22 o 
  -1   5  10       78.86       74.46      9.04 o 
   0   5  10      229.67      230.99     21.31 o 
   1   5  10       56.78       53.50      5.07 o 
   2   5  10       84.54       86.01      6.47 o 
   3   5  10      781.60      776.31     24.82 o 
   4   5  10       29.38       33.72      5.18 o 
   5   5  10       95.43       97.68      7.54 o 
   6   5  10       82.11       91.41      8.98 o 
   7   5  10      446.60      459.24     19.35 o 
   8   5  10      600.12      607.82     18.70 o 
   9   5  10       69.76       64.37      7.90 o 
  10   5  10       17.89       23.40      5.34 o 
  11   5  10        0.12       10.79      8.90 o 
  -1   6  10       78.60       64.74     33.99 o 
   0   6  10      454.00      419.22     41.95 o 
   1   6  10       47.57       47.51      5.93 o 
   2   6  10      117.46      122.84      7.46 o 
   3   6  10      115.99      107.88      8.88 o 
   4   6  10       29.75       33.01      4.44 o 
   5   6  10      262.17      252.58     12.16 o 
   6   6  10       30.18       35.29      5.51 o 
   7   6  10        1.97        3.64      4.02 o 
   8   6  10      201.63      203.92     10.95 o 
   9   6  10       14.81       12.74      4.08 o 
  10   6  10        0.27        4.99      3.39 o 
  11   6  10       22.44       17.53      7.55 o 
   0   7  10      257.56      234.14     67.98 o 
   1   7  10       23.06       23.20      7.55 o 
   2   7  10       18.35       12.68      6.74 o 
   3   7  10       14.32        8.63      5.93 o 
   4   7  10        8.63        9.58      2.44 o 
   5   7  10        0.37        2.41      2.97 o 
   6   7  10        1.63        4.04      3.24 o 
   7   7  10       31.99       31.08      4.34 o 
   8   7  10        7.72        5.93      2.81 o 
   9   7  10      200.44      195.84     10.73 o 
  10   7  10      152.42      137.65      9.68 o 
  11   7  10       85.76       89.71      8.43 o 
   1   8  10       12.68        6.20      4.59 o 
   2   8  10        0.98        1.89      5.39 o 
   3   8  10       29.55       31.83      9.44 o 
   4   8  10      333.67      318.84     29.13 o 
   5   8  10      287.87      323.15     28.86 o 
   6   8  10      476.02      455.33     36.95 o 
   7   8  10      349.60      348.78     30.75 o 
   8   8  10      338.36      348.78     23.47 o 
   9   8  10      518.92      527.35     28.59 o 
  10   8  10      177.66      168.86     17.80 o 
   2   9  10       60.65       59.34     11.60 o 
   3   9  10       65.34       65.01     12.14 o 
   4   9  10       97.70      108.71     14.03 o 
   5   9  10        5.62        6.47      7.28 o 
   6   9  10      237.59      247.89     19.96 o 
   7   9  10       50.39       73.10     12.14 o 
   8   9  10       12.62       11.33      6.47 o 
   9   9  10      190.17      197.72     18.07 o 
   5  10  10       73.43       61.50     12.95 o 
   6  10  10       39.19       29.67      8.63 o 
   7  10  10       34.33       29.40      8.36 o 
   8  10  10        5.38        5.13      4.86 o 
  -1  -8  11       10.77        8.63      8.90 o 
   0  -8  11        4.22        8.63      6.74 o 
  -3  -7  11       24.27       15.91      8.09 o 
  -2  -7  11       20.46       19.96      9.44 o 
  -1  -7  11        1.20        0.54      5.66 o 
   0  -7  11      341.40      332.59     25.09 o 
   1  -7  11       36.45       41.54     11.87 o 
   2  -7  11       21.03       26.43      9.71 o 
   3  -7  11      153.99      161.31     19.69 o 
  -4  -6  11      103.91       96.57     14.30 o 
  -3  -6  11      666.23      626.35     32.37 o 
  -2  -6  11      791.12      795.75     36.15 o 
  -1  -6  11      188.65      199.07     19.69 o 
   0  -6  11      274.19      318.30     24.82 o 
   1  -6  11      281.30      254.37     22.12 o 
   2  -6  11       82.46       75.80     14.30 o 
   3  -6  11       13.17       12.95     11.33 o 
   4  -6  11       55.00       58.53     12.95 o 
   5  -6  11       38.21       33.72     11.60 o 
  -4  -5  11       80.02       95.28      9.49 o 
  -3  -5  11        3.17        2.09      3.57 o 
  -2  -5  11      126.87      117.42     15.24 o 
  -1  -5  11       16.41       16.09      4.20 o 
   0  -5  11       41.90       55.91      6.03 o 
   1  -5  11       46.36       42.73      5.15 o 
   2  -5  11        0.33        5.13      8.36 o 
   3  -5  11      105.06       90.63     14.84 o 
   4  -5  11        5.28        7.82     11.87 o 
   5  -5  11        0.34        6.20      8.09 o 
   6  -5  11      111.36      101.96     15.38 o 
  -4  -4  11       40.87       53.93      8.58 o 
  -3  -4  11       32.96       33.02      6.16 o 
  -2  -4  11      162.45      179.83     13.42 o 
  -1  -4  11        5.01        5.04      3.06 o 
   0  -4  11      200.44      178.13     19.18 o 
   1  -4  11      127.05      115.79      8.06 o 
   2  -4  11      190.39      193.45      9.46 o 
   3  -4  11      744.75      740.66     17.14 o 
   4  -4  11       54.60       49.98      5.31 o 
   5  -4  11        2.44        4.27      3.91 o 
   6  -4  11      215.72      243.04     22.39 o 
   7  -4  11      247.24      270.01     23.74 o 
  -5  -3  11       14.19       15.32      6.44 o 
  -4  -3  11       16.56       23.06      6.87 o 
  -3  -3  11        0.31        2.58      3.80 o 
  -2  -3  11        3.03        3.78      5.64 o 
  -1  -3  11       54.49       54.07      6.21 o 
   0  -3  11      194.11      177.32     11.41 o 
   1  -3  11      716.32      732.05     25.95 o 
   2  -3  11      371.17      369.55     13.02 o 
   3  -3  11      662.85      636.01     18.94 o 
   4  -3  11        1.19        3.91      2.64 o 
   5  -3  11       75.70       61.89      6.52 o 
   6  -3  11       20.01       18.13      4.53 o 
   7  -3  11       55.12       60.80      9.58 o 
  -4  -2  11      191.19      185.26     13.04 o 
  -3  -2  11      163.45      171.30     12.00 o 
  -2  -2  11      117.62      124.65     12.27 o 
  -1  -2  11      176.33      187.42     15.96 o 
   0  -2  11       11.92       10.09      2.84 o 
   1  -2  11        0.89        4.71      3.47 o 
   2  -2  11       37.12       33.99      4.73 o 
   3  -2  11      291.18      271.72     12.76 o 
   4  -2  11       60.28       56.73      6.09 o 
   5  -2  11       77.69       75.93      6.21 o 
   6  -2  11      333.76      301.87     14.77 o 
   7  -2  11        0.34        1.82      3.11 o 
   8  -2  11        1.09        2.43      3.11 o 
  -4  -1  11       90.70      104.65     11.12 o 
  -3  -1  11        1.88        4.11      4.60 o 
  -2  -1  11        0.15        1.08      5.13 o 
  -1  -1  11       13.79       13.44      5.88 o 
   0  -1  11        5.55        7.85      4.84 o 
   1  -1  11        1.81        3.32      2.54 o 
   2  -1  11      274.53      242.06      9.34 o 
   3  -1  11       22.09       21.83      4.04 o 
   4  -1  11        0.76        3.80      3.40 o 
   5  -1  11      297.62      276.01     11.73 o 
   6  -1  11      273.53      246.32      9.99 o 
   7  -1  11       63.05       64.82      8.01 o 
   8  -1  11        4.12        1.90      3.39 o 
   9  -1  11       58.63       64.44      8.93 o 
  -4   0  11        5.83        9.39      6.48 o 
  -3   0  11       91.64       92.85     10.49 o 
  -2   0  11      115.86      126.24     10.29 o 
  -1   0  11       48.80       54.47      9.54 o 
   0   0  11      109.84      114.01     10.39 o 
   1   0  11      197.77      205.14     11.72 o 
   2   0  11      414.12      387.21     14.59 o 
   3   0  11      290.26      299.94     10.88 o 
   4   0  11      481.79      477.11     18.07 o 
   5   0  11      461.18      432.38     36.06 o 
   6   0  11      442.46      434.56     19.35 o 
   7   0  11       73.34       73.03      7.90 o 
   8   0  11       64.18       61.38      7.82 o 
   9   0  11       11.53        8.46      4.75 o 
  10   0  11        1.94        4.61      4.28 o 
  -4   1  11       26.83       27.90      8.26 o 
  -3   1  11       80.45       88.26      9.52 o 
  -2   1  11      211.68      207.10     15.23 o 
  -1   1  11       33.72       30.30      6.74 o 
   0   1  11       75.01       76.57     11.73 o 
   1   1  11      121.34      121.10      9.25 o 
   2   1  11      548.27      519.69     17.15 o 
   3   1  11        3.89        6.60      3.76 o 
   4   1  11       73.69       76.01      7.71 o 
   5   1  11      307.68      302.20     14.40 o 
   6   1  11        7.17        7.86      4.48 o 
   7   1  11        1.29        3.26      4.14 o 
   8   1  11       10.13        8.99      4.26 o 
   9   1  11       49.33       57.99      7.90 o 
  10   1  11        0.60        3.24      4.20 o 
  -3   2  11       61.32       62.59      8.68 o 
  -2   2  11      273.23      279.78     14.20 o 
  -1   2  11       73.24       73.91     10.62 o 
   0   2  11       82.87       81.09     11.55 o 
   1   2  11        2.39        3.70      4.74 o 
   2   2  11      226.22      198.06     12.13 o 
   3   2  11       76.97       77.14      7.62 o 
   4   2  11      657.42      645.18     19.17 o 
   5   2  11      649.53      689.03     22.70 o 
   6   2  11       28.45       28.15      5.72 o 
   7   2  11       30.78       26.15      6.45 o 
   8   2  11      266.03      276.86     18.12 o 
   9   2  11      726.05      715.04     29.94 o 
  10   2  11       95.76       91.05     10.57 o 
  -3   3  11        0.41        2.71      4.65 o 
  -2   3  11        3.57        4.83      4.21 o 
  -1   3  11       30.31       26.36      6.31 o 
   0   3  11        9.50       11.10      3.95 o 
   1   3  11        2.76        5.22      3.52 o 
   2   3  11      110.76       99.82      7.57 o 
   3   3  11       62.41       64.13      7.76 o 
   4   3  11      765.62      774.28     25.63 o 
   5   3  11      484.16      481.44     18.07 o 
   6   3  11      274.06      264.93     14.67 o 
   7   3  11       67.60       65.38      8.77 o 
   8   3  11        0.65        7.07      5.82 o 
   9   3  11       16.70        6.56      4.72 o 
  10   3  11        9.25        8.55      4.46 o 
  -2   4  11       30.67       22.81      5.24 o 
  -1   4  11       95.86       95.10     10.43 o 
   0   4  11      120.45      129.99      9.46 o 
   1   4  11      866.91      836.61     38.18 o 
   2   4  11       53.74       55.16      5.64 o 
   3   4  11        3.21        3.45      4.07 o 
   4   4  11      438.28      436.05     19.96 o 
   5   4  11      639.59      644.49     45.59 o 
   6   4  11      157.63      156.64     12.98 o 
   7   4  11       45.54       35.08      5.82 o 
   8   4  11       25.44       22.23      5.68 o 
   9   4  11        8.10       11.12      5.82 o 
  10   4  11        0.31        4.88      4.61 o 
  11   4  11        6.65        6.09      4.46 o 
  -1   5  11       42.65       45.40      7.80 o 
   0   5  11       32.21       30.08      5.97 o 
   1   5  11      333.41      349.00     20.27 o 
   2   5  11       12.10       12.73      4.04 o 
   3   5  11       42.27       33.43      5.14 o 
   4   5  11       14.18       17.77      4.28 o 
   5   5  11       27.96       36.58      5.43 o 
   6   5  11       15.16       14.04      4.46 o 
   7   5  11       66.51       67.28      7.25 o 
   8   5  11       27.63       40.20      7.11 o 
   9   5  11       61.00       51.23      6.87 o 
  10   5  11      201.36      225.70     13.17 o 
  11   5  11       12.83       12.19      4.02 o 
   0   6  11        0.12        2.70      5.39 o 
   1   6  11       17.02       15.11      8.09 o 
   2   6  11       91.79       97.01      7.47 o 
   3   6  11      105.56      116.09      8.90 o 
   4   6  11        6.87        7.77      2.69 o 
   5   6  11       30.40       28.89      5.66 o 
   6   6  11       93.05       90.48      7.02 o 
   7   6  11     1181.85     1274.40     53.54 o 
   8   6  11     1242.49     1269.15     37.90 o 
   9   6  11      172.36      162.90     10.55 o 
  10   6  11      138.29      153.76     10.49 o 
   1   7  11        0.39        3.24      7.28 o 
   2   7  11       94.27      100.34     13.49 o 
   5   7  11       87.46       74.18     11.60 o 
   6   7  11        3.87        5.66      7.55 o 
   7   7  11      162.90      176.68     17.53 o 
   8   7  11       20.14       12.69      3.96 o 
   9   7  11      159.53      173.72     17.80 o 
  10   7  11       45.95       54.22     11.33 o 
   2   8  11        3.17        3.51      5.66 o 
   4   8  11       24.78       19.96      7.01 o 
   5   8  11       41.46       33.99      9.44 o 
   6   8  11        0.14        1.62      4.86 o 
   7   8  11        0.00        4.86      5.39 o 
   8   8  11      196.91      193.95     19.96 o 
   9   8  11       17.45        5.13      6.47 o 
   5   9  11        0.42        5.13      6.20 o 
   6   9  11      109.06      111.13     14.30 o 
   7   9  11       67.86       65.28     12.14 o 
   8   9  11       96.34       97.38     13.22 o 
  -2  -6  12      202.94      188.28     20.50 o 
  -1  -6  12       55.71       46.94     12.68 o 
   0  -6  12        0.78        3.78      7.01 o 
   1  -6  12       36.59       40.73     12.95 o 
   2  -6  12       78.82       85.78     15.38 o 
   3  -6  12       45.85       47.21     11.87 o 
  -3  -5  12        3.55       13.76     10.25 o 
  -2  -5  12       49.83       51.25     12.95 o 
  -1  -5  12      147.41      130.56     16.45 o 
   0  -5  12      203.28      192.87     19.96 o 
   1  -5  12       94.28       86.32     18.07 o 
   2  -5  12      336.33      336.10     24.55 o 
   3  -5  12       10.71       14.30      9.17 o 
   4  -5  12       57.54       50.98     12.41 o 
   5  -5  12        6.45        9.71      7.82 o 
  -3  -4  12       37.56       42.31      7.14 o 
  -2  -4  12      173.09      183.53     11.71 o 
  -1  -4  12       45.77       48.99      7.13 o 
   0  -4  12      127.69      130.05      9.53 o 
   1  -4  12      172.38      177.56     12.50 o 
   2  -4  12      149.56      119.41     11.60 o 
   3  -4  12        1.86        5.66      7.55 o 
   4  -4  12        0.11        7.01      9.98 o 
   5  -4  12       23.98       10.79      7.55 o 
   6  -4  12        4.01        6.47      8.09 o 
  -3  -3  12        9.40       10.83      4.60 o 
  -2  -3  12       23.09       23.69      6.14 o 
  -1  -3  12       21.48       18.19      4.69 o 
   0  -3  12       19.45       15.42      6.08 o 
   1  -3  12      149.88      122.00     13.65 o 
   2  -3  12        0.23        3.60      3.92 o 
   3  -3  12       38.41       36.81      5.51 o 
   4  -3  12      169.73      173.56     12.70 o 
   5  -3  12       25.53       14.35      4.23 o 
   6  -3  12      160.12      117.07     15.65 o 
   7  -3  12       49.78       57.73     12.95 o 
  -3  -2  12       52.07       33.41      6.87 o 
  -2  -2  12        1.33        4.29      3.99 o 
  -1  -2  12       34.87       30.12      9.85 o 
   0  -2  12      119.42      121.94     13.97 o 
   1  -2  12      423.85      407.63     15.55 o 
   2  -2  12       39.34       40.74      4.47 o 
   3  -2  12       89.22       84.45      7.37 o 
   4  -2  12        2.80        6.96      3.75 o 
   5  -2  12      454.81      442.12     24.31 o 
   6  -2  12     1304.70     1153.08     25.81 o 
   7  -2  12      492.22      458.03     42.62 o 
   8  -2  12       24.86       23.93      6.24 o 
  -3  -1  12       20.96       23.28      6.53 o 
  -2  -1  12       10.96       10.87      4.72 o 
  -1  -1  12      166.23      166.38     17.56 o 
   0  -1  12      267.68      257.43     18.40 o 
   1  -1  12      592.61      588.00     18.97 o 
   2  -1  12      752.28      773.95     21.32 o 
   3  -1  12      236.87      247.71     12.89 o 
   4  -1  12       17.82       12.73      4.14 o 
   5  -1  12        0.98        4.57      4.79 o 
   6  -1  12      605.29      518.42     27.72 o 
   7  -1  12      168.71      147.59     12.41 o 
   8  -1  12        3.46        5.69      4.41 o 
  -3   0  12      121.15      118.67     13.08 o 
  -2   0  12        0.85        4.86      6.20 o 
  -1   0  12       25.17       24.74      7.59 o 
   0   0  12        3.73        8.83      5.57 o 
   1   0  12       72.70       72.83      9.46 o 
   2   0  12       10.42       11.26      4.26 o 
   3   0  12       34.26       31.24      7.12 o 
   4   0  12        1.66        5.50      5.31 o 
   5   0  12       50.32       46.97      7.11 o 
   6   0  12       14.29       21.85      8.36 o 
   7   0  12        0.74        4.32      5.23 o 
   8   0  12      112.97      112.42      9.83 o 
   9   0  12       27.97       24.78      5.90 o 
  -2   1  12        1.81        4.14      3.99 o 
  -1   1  12        7.83        5.50      3.34 o 
   0   1  12      194.85      170.26     17.11 o 
   1   1  12      218.50      214.91     12.21 o 
   2   1  12      243.33      234.79     12.30 o 
   3   1  12      109.32      120.70     11.06 o 
   4   1  12      279.06      280.19     15.20 o 
   5   1  12       15.71       19.25      4.79 o 
   6   1  12       17.45       16.98      4.79 o 
   7   1  12       60.08       58.68      7.97 o 
   8   1  12       26.27       30.74      7.15 o 
   9   1  12       79.60       66.54      8.56 o 
  -2   2  12       65.57       70.10      8.20 o 
  -1   2  12      155.78      160.07     16.45 o 
   0   2  12        6.62        4.60      3.95 o 
   1   2  12      432.14      392.55     22.60 o 
   2   2  12      178.86      161.04     10.57 o 
   3   2  12      399.54      425.37     15.97 o 
   4   2  12      559.14      546.11     17.81 o 
   5   2  12      854.52      852.08     22.32 o 
   6   2  12      236.14      238.30     16.18 o 
   7   2  12       26.86       12.95      6.74 o 
   8   2  12       31.37       34.51      7.25 o 
   9   2  12        0.17        5.04      5.33 o 
  10   2  12       54.95       45.76      8.22 o 
  -1   3  12      116.92       98.91     11.88 o 
   0   3  12      381.15      373.51     15.47 o 
   1   3  12      549.36      552.41     29.22 o 
   2   3  12      205.45      209.94     20.10 o 
   3   3  12        0.72        4.25      4.73 o 
   4   3  12       47.84       45.79      6.96 o 
   5   3  12       74.90       75.15      8.01 o 
   6   3  12       28.49       25.84      5.54 o 
   7   3  12       49.08       43.71      6.87 o 
   8   3  12       23.50       22.79      5.62 o 
   9   3  12       44.44       44.92      7.05 o 
  10   3  12       29.41       26.63      6.45 o 
  -1   4  12        4.52        5.63      4.53 o 
   0   4  12       40.14       39.70      7.74 o 
   1   4  12      115.44      105.72      8.75 o 
   2   4  12       16.70       14.57      4.16 o 
   3   4  12        1.03        5.07      4.94 o 
   4   4  12      245.76      233.62     16.32 o 
   5   4  12      171.70      180.88     13.01 o 
   6   4  12        1.24        4.65      5.06 o 
   7   4  12      122.86      135.81     10.94 o 
   8   4  12       60.98       63.74      7.62 o 
   9   4  12       37.22       50.20      7.11 o 
  10   4  12        1.08        4.32      3.91 o 
   0   5  12       75.11       59.61     30.75 o 
   1   5  12       58.33       62.04      8.36 o 
   2   5  12       65.49       75.27      7.45 o 
   3   5  12      203.36      213.21     14.26 o 
   4   5  12       62.36       59.14      6.67 o 
   5   5  12      594.08      601.19     30.64 o 
   6   5  12      335.71      354.45     26.30 o 
   7   5  12       28.19       33.73      6.44 o 
   8   5  12      145.87      145.70     10.65 o 
   9   5  12      101.96      102.77      9.02 o 
  10   5  12        7.86        8.48      3.88 o 
   1   6  12       39.02       26.70     11.87 o 
   2   6  12       94.38      103.04     14.84 o 
   3   6  12       24.46       18.88      8.09 o 
   4   6  12        0.36        3.08      2.43 o 
   5   6  12      118.69      111.49      8.15 o 
   6   6  12       50.61       52.48      6.38 o 
   7   6  12       95.77       90.18      7.77 o 
   8   6  12       29.75       28.28      5.63 o 
   9   6  12      286.61      253.93     12.89 o 
   3   7  12       44.20       37.76     10.52 o 
   4   7  12       26.97       25.63      9.98 o 
   5   7  12        2.25        4.32      8.63 o 
   6   7  12       49.06       43.43     10.25 o 
   7   7  12      135.36      154.56     16.45 o 
   8   7  12      192.36      212.83     18.88 o 
   9   7  12       37.57       32.37      9.71 o 
   5   8  12      148.00      148.63     16.72 o 
   6   8  12      137.91      158.07     18.61 o 
   7   8  12      137.53       96.57     14.03 o 
   0  -5  13       63.73       58.53     14.03 o 
   2  -5  13       81.60       68.52     13.76 o 
  -1  -4  13        0.99       -0.81      6.74 o 
   0  -4  13       46.63       41.54     11.33 o 
   1  -4  13        4.26        3.51      7.01 o 
   2  -4  13      200.54      190.44     18.61 o 
   3  -4  13      145.20      166.16     18.34 o 
   4  -4  13       59.18       52.06     13.49 o 
  -1  -3  13      188.20      199.72     13.35 o 
   0  -3  13      155.43      152.85     10.42 o 
   1  -3  13      116.56      114.77     14.52 o 
   2  -3  13      203.26      184.51     10.57 o 
   3  -3  13      175.46      166.10     10.28 o 
   4  -3  13       35.58       36.95     12.95 o 
   5  -3  13        2.80        6.47      7.82 o 
   6  -3  13      214.40      202.85     21.85 o 
  -2  -2  13       14.87       18.73      5.57 o 
  -1  -2  13       54.86       42.89     11.33 o 
   0  -2  13      264.31      259.78     28.19 o 
   1  -2  13        1.34        3.78      4.46 o 
   2  -2  13      112.29      102.38      9.31 o 
   3  -2  13       26.29       21.40      5.09 o 
   4  -2  13        1.99        5.90      3.54 o 
   5  -2  13       23.84       16.27      6.20 o 
   6  -2  13       27.63       21.14      5.24 o 
   7  -2  13      230.22      217.95     21.31 o 
  -2  -1  13      137.12      149.65     12.30 o 
  -1  -1  13        4.27        3.61      4.16 o 
   0  -1  13        3.53        5.66      4.01 o 
   1  -1  13       54.18       38.06      6.77 o 
   2  -1  13        9.60        4.27      4.10 o 
   3  -1  13       34.74       28.26      5.54 o 
   4  -1  13        7.53        9.07      4.19 o 
   5  -1  13      102.78      109.99      9.28 o 
   6  -1  13       66.68       62.05      7.48 o 
   7  -1  13      325.44      306.01     14.65 o 
  -1   0  13       16.52       14.36      6.25 o 
   0   0  13      170.47      165.01     21.58 o 
   1   0  13      461.33      444.33     17.74 o 
   2   0  13      246.78      256.30     17.15 o 
   3   0  13      309.15      291.11     18.40 o 
   4   0  13        0.71        0.88      3.75 o 
   5   0  13        2.95        4.37      3.84 o 
   6   0  13       28.79       29.83      6.17 o 
   7   0  13        8.13        9.44      7.01 o 
   8   0  13       21.15        8.74      3.79 o 
  -1   1  13       29.92       30.41      8.22 o 
   0   1  13       88.97       79.15     11.49 o 
   1   1  13      448.04      445.74     17.36 o 
   2   1  13      599.08      584.21     24.01 o 
   3   1  13      150.69      155.28     12.58 o 
   4   1  13        2.05        6.99      4.39 o 
   5   1  13        6.35        6.92      4.58 o 
   6   1  13       42.35       45.05      6.87 o 
   7   1  13       40.84       24.29      6.17 o 
   8   1  13        2.04        3.88      4.46 o 
   0   2  13       56.46       48.59      9.26 o 
   1   2  13       50.94       50.55      7.43 o 
   2   2  13       26.93       21.21      5.05 o 
   3   2  13        4.25        5.83      4.02 o 
   4   2  13        1.16        1.08      3.62 o 
   5   2  13      108.44       93.19      9.06 o 
   6   2  13      568.33      560.97     19.24 o 
   7   2  13       40.31       38.87      6.77 o 
   8   2  13       21.65       23.88      5.72 o 
   9   2  13       22.71       26.15      7.09 o 
   0   3  13      147.02      126.75     19.69 o 
   1   3  13       30.28       23.06      5.62 o 
   2   3  13       21.52       21.39      5.41 o 
   3   3  13      243.60      250.93     12.98 o 
   4   3  13      255.65      254.89     12.98 o 
   5   3  13       25.28       34.05      6.37 o 
   6   3  13      126.43      143.83     10.77 o 
   7   3  13       25.81       27.64      6.01 o 
   8   3  13       46.62       37.81      7.69 o 
   9   3  13       36.29       27.31      6.88 o 
   1   4  13      134.65      122.46     11.90 o 
   2   4  13      377.16      353.64     18.34 o 
   3   4  13      130.66      134.63      9.72 o 
   4   4  13      258.79      242.77     12.57 o 
   5   4  13       13.40        9.94      3.94 o 
   6   4  13       27.82       29.78      5.44 o 
   7   4  13        0.64        4.91      5.14 o 
   8   4  13       21.34       21.21      5.72 o 
   9   4  13       77.88       79.43      8.94 o 
   2   5  13        3.65        4.05      4.05 o 
   3   5  13        1.93        3.40      3.14 o 
   4   5  13       14.73       15.64      4.37 o 
   5   5  13       89.18       89.88      7.97 o 
   6   5  13       11.28        6.47      3.78 o 
   7   5  13        3.48        4.00      3.72 o 
   8   5  13       20.65       15.91      4.39 o 
   4   6  13      109.89      120.85     15.11 o 
   5   6  13      119.10      118.96     16.72 o 
   6   6  13       82.36       92.25     13.22 o 
   7   6  13       25.79       24.01      7.55 o 
   8   6  13        3.60        8.09      7.55 o 
   2  -3  14       62.65       35.88     11.33 o 
   1  -2  14      115.65      124.12     28.46 o 
   2  -2  14       13.61       13.38      4.79 o 
   3  -2  14       52.55       49.53      7.51 o 
   4  -2  14       69.84       64.47     14.03 o 
   1  -1  14      140.42      146.23     25.36 o 
   2  -1  14       16.28       14.03      7.82 o 
   3  -1  14       17.97       15.91      5.06 o 
   4  -1  14        3.43        5.33      3.49 o 
   5  -1  14       19.30       12.42      4.08 o 
   1   0  14       39.43       38.02     12.27 o 
   2   0  14        0.11        2.32      3.69 o 
   3   0  14        0.64        4.42      4.67 o 
   4   0  14       50.88       42.60      7.34 o 
   5   0  14       32.46       22.81      5.24 o 
   6   0  14        2.96        4.81      4.39 o 
   1   1  14       81.85       67.21     14.43 o 
   2   1  14       85.35       87.51      9.46 o 
   3   1  14        8.70        6.64      4.29 o 
   4   1  14      125.42      129.65     10.49 o 
   5   1  14       99.83       95.06      9.20 o 
   6   1  14       91.95       75.61      8.48 o 
   7   1  14      245.87      250.67     14.29 o 
   2   2  14       62.28       69.58     11.06 o 
   3   2  14        1.65        4.99      4.10 o 
   4   2  14        5.16        4.96      6.34 o 
   5   2  14       47.54       34.43      6.37 o 
   6   2  14       52.24       51.53      7.52 o 
   7   2  14        4.21        4.42      4.41 o 
   2   3  14      481.64      450.96     17.96 o 
   3   3  14       90.92       90.59      9.98 o 
   4   3  14        5.19        5.51      4.33 o 
   5   3  14        0.12        1.99      3.72 o 
   6   3  14       62.96       75.92      8.41 o 
   7   3  14        1.74        1.87      3.52 o 
   4   4  14       85.10       82.10      7.97 o 
   5   4  14        6.97       14.81      5.90 o 
   6   4  14      151.37      142.28     10.29 o 
                                                 
